# Supplementary material for: Genetic diversity and population structure studies of West African sweetpotato [Ipomoea batatas (L.) Lam] collection using DArTseq
Source: PLoS One. 2025 Jan 3;20(1):e0312384. doi: 10.1371/journal.pone.0312384 (PMC11698414; doi:10.1371/journal.pone.0312384)
Supplement: S1 Table — (XLSX) [file pone.0312384.s001.xlsx]

## Sheet: Sheet1
Order	Sample ID	TASSEL ID	Species/subspecies	Biological status(wild, improved, beeding line)	State of collection	Country of origin	Regions in Africa continent (est, central, middle, western etc..)	Crossing country	Flesh colour	Groups based on Njtree	Groups based on pop structure at k = 3	Groups based on pop structure at k = 4	Proportion Missing	Observed heterozygosity
1	TIS-81-64	SwtPo001	Ipomoea batatas (L.) Lam	Improved	Abia	Nigeria	West Africa	Unknow	White	G1	G1	Mixed	0.53646	0.05988
2	Aluma C	SwtPo002	Ipomoea batatas (L.) Lam	Landrace	Ebonyi	Nigeria	West Africa	Unknow	Purple	G1	G1	G2	0.47898	0.0522
3	Mother Delight B	SwtPo003	Ipomoea batatas (L.) Lam	Improved	Ebonyi	Nigeria	West Africa	Unknow	Orange	G2	G1	G1	0.2958	0.09731
4	Umu SPO 1	SwtPo004	Ipomoea batatas (L.) Lam	Improved	Abia	Nigeria	West Africa	Unknow	Orange	G4	G1	G1	0.16192	0.13325
5	PYT/26/19	SwtPo005	Ipomoea batatas (L.) Lam	advanced line	Abia	Nigeria	West Africa	Unknow	Orange	G2	G1	Mixed	0.33965	0.10533
6	PYT/60/19	SwtPo006	Ipomoea batatas (L.) Lam	advanced line	Abia	Nigeria	West Africa	Unknow	White	G2	G1	Mixed	0.34921	0.09727
7	PYT/40/19	SwtPo007	Ipomoea batatas (L.) Lam	advanced line	Abia	Nigeria	West Africa	Unknow	Orange	G3	G1	Mixed	0.56314	0.06097
8	NAS POT 8	SwtPo008	Ipomoea batatas (L.) Lam	Improved	Abia	Uganda	East Africa	Unknow	White	G4	G1	G1	0.39866	0.09735
9	Ogogouswe A	SwtPo009	Ipomoea batatas (L.) Lam	Landrace	Ebonyi	Nigeria	West Africa	Unknow	Purple	G3	G1	G1	0.36255	0.11467
10	Nwiteodo	SwtPo010	Ipomoea batatas (L.) Lam	Landrace	Ebonyi	Nigeria	West Africa	Unknow	Yellow	G3	G1	G1	0.5136	0.07538
11	EX-IGRAM	SwtPo011	Ipomoea batatas (L.) Lam	Landrace	Abia	Nigeria	West Africa	Unknow	Orange	G3	G1	Mixed	0.59603	0.05323
12	Aluma	SwtPo012	Ipomoea batatas (L.) Lam	Landrace	Ebonyi	Nigeria	West Africa	Unknow	White	G3	G2	G4	0.31404	0.06848
13	Aluma D	SwtPo013	Ipomoea batatas (L.) Lam	Landrace	Ebonyi	Nigeria	West Africa	Unknow	Purple	G1	G1	G2	0.39623	0.06753
14	Mother Delight C	SwtPo014	Ipomoea batatas (L.) Lam	Improved	Ebonyi	Nigeria	West Africa	Unknow	Orange	G2	G1	G1	0.43308	0.07661
15	PYT/01/19	SwtPo015	Ipomoea batatas (L.) Lam	advanced line	Abia	Nigeria	West Africa	Nigeria	Orange	G2	G1	Mixed	0.29659	0.12759
16	PYT/55/19	SwtPo016	Ipomoea batatas (L.) Lam	advanced line	Abia	Nigeria	West Africa	Nigeria	Orange	G2	G1	Mixed	0.50156	0.06935
17	PYT/83/19	SwtPo017	Ipomoea batatas (L.) Lam	advanced line	Abia	Nigeria	West Africa	Nigeria	Orange	G2	G1	Mixed	0.4698	0.07822
18	AYT/69/19	SwtPo018	Ipomoea batatas (L.) Lam	advanced line	Abia	Nigeria	West Africa	Nigeria	Orange	G2	G1	Mixed	0.42431	0.08395
19	AYT/05/19	SwtPo019	Ipomoea batatas (L.) Lam	advanced line	Abia	Nigeria	West Africa	Nigeria	Yellow	G2	G1	G1	0.41461	0.07889
20	LOURDES	SwtPo020	Ipomoea batatas (L.) Lam	Improved	Abia	Mozambique	South Africa	Unknow	Orange	G2	G1	G1	0.46182	0.07992
21	Ogogouswe B	SwtPo021	Ipomoea batatas (L.) Lam	Landrace	Ebonyi	Nigeria	West Africa	Unknow	Purple	G3	G1	G1	0.52531	0.07999
22	Nworieoma A	SwtPo022	Ipomoea batatas (L.) Lam	Landrace	Ebonyi	Nigeria	West Africa	Unknow	White	G3	G1	G1	0.4043	0.09648
23	Umu SPO 3	SwtPo023	Ipomoea batatas (L.) Lam	Improved	Abia	Nigeria	West Africa	Unknow	Orange	G1	G1	G2	0.20194	0.08516
24	Elume A	SwtPo024	Ipomoea batatas (L.) Lam	Landrace	Ebonyi	Nigeria	West Africa	Unknow	White	G3	G2	G4	0.20082	0.08014
25	Aluma E	SwtPo025	Ipomoea batatas (L.) Lam	Landrace	Ebonyi	Nigeria	West Africa	Unknow	Purple	G1	G1	Mixed	0.25045	0.12304
26	AMELIA	SwtPo026	Ipomoea batatas (L.) Lam	Improved	Abia	Mozambique	South Africa	Unknow	Orange	G4	G1	G1	0.27802	0.12154
27	PYT/02/19	SwtPo027	Ipomoea batatas (L.) Lam	Advanced line	Abia	Nigeria	West Africa	Nigeria	Orange	G2	G1	G1	0.16378	0.1186
28	PYT/58/19	SwtPo028	Ipomoea batatas (L.) Lam	Advanced line	Abia	Nigeria	West Africa	Nigeria	Orange	G1	G1	G2	0.3153	0.10574
29	PYT/84/19	SwtPo029	Ipomoea batatas (L.) Lam	Advanced line	Abia	Nigeria	West Africa	Nigeria	Orange	G2	G1	Mixed	0.2554	0.12655
30	AYT/72/19	SwtPo030	Ipomoea batatas (L.) Lam	Advanced line	Abia	Nigeria	West Africa	Nigeria	Orange	G2	G1	G1	0.23576	0.12324
31	AYT/02/19	SwtPo031	Ipomoea batatas (L.) Lam	Advanced line	Abia	Nigeria	West Africa	Nigeria	Orange	G1	G1	G2	0.27173	0.07757
32	DAN TCHADI	SwtPo032	Ipomoea batatas (L.) Lam	Landrace	Dosso	Niger	West Africa	Unknow	White	G3	G2	G4	0.18809	0.08078
33	Ogogouswe C	SwtPo033	Ipomoea batatas (L.) Lam	Landrace	Ebonyi	Nigeria	West Africa	Unknow	Purple	G3	G1	G1	0.32514	0.12069
34	Nworieoma B	SwtPo034	Ipomoea batatas (L.) Lam	Landrace	Ebonyi	Nigeria	West Africa	Unknow	White	G3	G1	G1	0.39614	0.11147
35	TIS-87-087	SwtPo035	Ipomoea batatas (L.) Lam	Improved	Abia	Nigeria	West Africa	Unknow	White	G1	G1	G2	0.22065	0.08116
36	Elume B	SwtPo036	Ipomoea batatas (L.) Lam	Landrace	Ebonyi	Nigeria	West Africa	Unknow	White	G3	G2	G4	0.20423	0.07896
37	Aluma F	SwtPo037	Ipomoea batatas (L.) Lam	Landrace	Ebonyi	Nigeria	West Africa	Unknow	Purple	G1	G1	G2	0.26674	0.0785
38	ERICA	SwtPo038	Ipomoea batatas (L.) Lam	Improved	Abia	Mozambique	South Africa	Unknow	Orange	G4	G1	G1	0.23212	0.12715
39	PYT/04/19	SwtPo039	Ipomoea batatas (L.) Lam	Advanced line	Abia	Nigeria	West Africa	Nigeria	Orange	G2	G1	G1	0.16966	0.11534
40	PYT/66/19	SwtPo040	Ipomoea batatas (L.) Lam	Advanced line	Abia	Nigeria	West Africa	Nigeria	White	G2	G1	Mixed	0.30065	0.10939
41	PYT/85/19	SwtPo041	Ipomoea batatas (L.) Lam	Advanced line	Abia	Nigeria	West Africa	Nigeria	Orange	G2	G1	Mixed	0.44045	0.07778
42	AYT/04/19	SwtPo042	Ipomoea batatas (L.) Lam	Advanced line	Abia	Nigeria	West Africa	Nigeria	Orange	G1	G1	G2	0.23236	0.11667
43	PYT/77/19	SwtPo043	Ipomoea batatas (L.) Lam	Advanced line	Abia	Nigeria	West Africa	Nigeria	Orange	G2	G1	Mixed	0.2303	0.13261
44	KOUDAKOU	SwtPo044	Ipomoea batatas (L.) Lam	Landrace	Tillaberi	Niger	West Africa	Unknow	White	G3	G2	G4	0.23315	0.07713
45	47	SwtPo045	Ipomoea batatas (L.) Lam	Landrace	Ebonyi	Nigeria	West Africa	Unknow	White	G3	G1	G1	0.26445	0.1361
46	Oyorima A	SwtPo046	Ipomoea batatas (L.) Lam	Landrace	Ebonyi	Nigeria	West Africa	Unknow	Yellow	G3	G1	G1	0.28026	0.13987
47	Butter Milk	SwtPo047	Ipomoea batatas (L.) Lam	Improved	Abia	Nigeria	West Africa	Unknow	Cream	G3	G2	G4	0.13132	0.0856
48	Elume C	SwtPo048	Ipomoea batatas (L.) Lam	Landrace	Ebonyi	Nigeria	West Africa	Unknow	White	G3	G1	Mixed	0.37715	0.09796
49	Aluma G	SwtPo049	Ipomoea batatas (L.) Lam	Landrace	Ebonyi	Nigeria	West Africa	Unknow	Purple	G1	G1	Mixed	0.38947	0.08718
50	KWARA	SwtPo050	Ipomoea batatas (L.) Lam	Landrace	Abia	Nigeria	West Africa	Unknow	Unknow	G4	G1	G1	0.42944	0.0856
51	PYT/05/19	SwtPo051	Ipomoea batatas (L.) Lam	Advanced line	Abia	Nigeria	West Africa	Nigeria	Yellow	G2	G1	Mixed	0.21006	0.12236
52	PYT/25/19	SwtPo052	Ipomoea batatas (L.) Lam	Advanced line	Abia	Nigeria	West Africa	Nigeria	Orange	G2	G1	Mixed	0.36992	0.08551
53	PYT/86/19	SwtPo053	Ipomoea batatas (L.) Lam	Advanced line	Abia	Nigeria	West Africa	Nigeria	Orange	G2	G1	Mixed	0.5866	0.05371
54	PYT/37/19	SwtPo054	Ipomoea batatas (L.) Lam	Advanced line	Abia	Nigeria	West Africa	Nigeria	Orange	G2	G1	Mixed	0.44838	0.08076
55	PYT/76/19	SwtPo055	Ipomoea batatas (L.) Lam	Advanced line	Abia	Nigeria	West Africa	Nigeria	Orange	G2	G1	G1	0.32878	0.10598
56	DAN BOUZA	SwtPo056	Ipomoea batatas (L.) Lam	Landrace	Tillaberi	Niger	West Africa	Unknow	White	G3	G2	G4	0.35014	0.06547
57	Nworie-Ibogolo	SwtPo057	Ipomoea batatas (L.) Lam	Landrace	Ebonyi	Nigeria	West Africa	Unknow	Yellow	G3	G1	G1	0.43616	0.09183
58	Oyorima B	SwtPo058	Ipomoea batatas (L.) Lam	Landrace	Ebonyi	Nigeria	West Africa	Unknow	Yellow	G3	G1	G1	0.46602	0.08893
59	Umu SPO 4	SwtPo059	Ipomoea batatas (L.) Lam	Improved	Abia	Nigeria	West Africa	Unknow	Orange	G2	G1	G1	0.18795	0.12253
60	Elume D	SwtPo060	Ipomoea batatas (L.) Lam	Landrace	Ebonyi	Nigeria	West Africa	Unknow	White	G3	G1	G1	0.29137	0.12093
61	Aluma H	SwtPo061	Ipomoea batatas (L.) Lam	Landrace	Ebonyi	Nigeria	West Africa	Unknow	Purple	G1	G1	G2	0.38541	0.0655
62	PYT/06/19	SwtPo062	Ipomoea batatas (L.) Lam	Advanced line	Abia	Nigeria	West Africa	Nigeria	Orange	G1	G1	G2	0.25171	0.08441
63	PYT/53/19	SwtPo063	Ipomoea batatas (L.) Lam	Advanced line	Abia	Nigeria	West Africa	Nigeria	Orange	G2	G1	Mixed	0.29888	0.10818
64	AYT/12/19	SwtPo064	Ipomoea batatas (L.) Lam	Advanced line	Abia	Nigeria	West Africa	Nigeria	Orange	G3	G1	Mixed	0.33722	0.10135
65	PYT/64/19	SwtPo065	Ipomoea batatas (L.) Lam	Advanced line	Abia	Nigeria	West Africa	Nigeria	Orange	G2	G1	Mixed	0.29906	0.10575
66	NAS POT 11	SwtPo066	Ipomoea batatas (L.) Lam	Improved	Abia	Uganda	East Africa	Unknow	White	G4	G1	G1	0.32411	0.10919
67	DAN MARADI	SwtPo067	Ipomoea batatas (L.) Lam	Landrace	Tillaberi	Niger	West Africa	Unknow	White	G3	G2	G4	0.21444	0.07738
68	Meghariaonu	SwtPo068	Ipomoea batatas (L.) Lam	Landrace	Ebonyi	Nigeria	West Africa	Unknow	Yellow	G3	G1	G1	0.40673	0.10206
69	Oyorima C	SwtPo069	Ipomoea batatas (L.) Lam	Landrace	Ebonyi	Nigeria	West Africa	Unknow	Yellow	G3	G1	G1	0.39973	0.10017
70	Nwa Oyoruma	SwtPo070	Ipomoea batatas (L.) Lam	Improved	Abia	Nigeria	West Africa	Unknow	White	G1	G1	G1	0.24341	0.1243
71	PYT/12/19	SwtPo071	Ipomoea batatas (L.) Lam	Advanced line	Abia	Nigeria	West Africa	Nigeria	Orange	G2	G1	Mixed	0.17918	0.12099
72	PYT/30/19	SwtPo072	Ipomoea batatas (L.) Lam	Advanced line	Abia	Nigeria	West Africa	Nigeria	Orange	G1	G1	G2	0.25167	0.12143
73	AYT/103/19	SwtPo073	Ipomoea batatas (L.) Lam	Advanced line	Abia	Nigeria	West Africa	Nigeria	Orange	G2	G1	Mixed	0.28502	0.11855
74	PYT/31/19	SwtPo074	Ipomoea batatas (L.) Lam	Advanced line	Abia	Nigeria	West Africa	Nigeria	Orange	G2	G1	Mixed	0.28665	0.11359
75	GLORIA	SwtPo075	Ipomoea batatas (L.) Lam	Landrace	Abia	Mozambique	South Africa	Unknow	Orange	G4	G1	G1	0.21528	0.14136
76	Biakebe	SwtPo076	Ipomoea batatas (L.) Lam	Landrace	Ebonyi	Nigeria	West Africa	Unknow	Yellow	G3	G1	G1	0.31576	0.12122
77	Nwaonyorima B	SwtPo077	Ipomoea batatas (L.) Lam	Landrace	Ebonyi	Nigeria	West Africa	Unknow	White	G3	G1	G1	0.37748	0.11105
78	Mekebe A	SwtPo078	Ipomoea batatas (L.) Lam	Landrace	Ebonyi	Nigeria	West Africa	Unknow	White	G3	G1	G1	0.27173	0.13983
79	TIO-JOE	SwtPo079	Ipomoea batatas (L.) Lam	Improved	Abia	Mozambique	South Africa	Unknow	Orange	G2	G1	G2	0.15837	0.09744
80	Aluma B	SwtPo080	Ipomoea batatas (L.) Lam	Landrace	Ebonyi	Nigeria	West Africa	Unknow	Purple	G1	G1	G2	0.25964	0.08046
81	King Yay C	SwtPo081	Ipomoea batatas (L.) Lam	Landrace	Ebonyi	Nigeria	West Africa	Unknow	Orange	G4	G1	G1	0.22209	0.12155
82	PYT/09/19	SwtPo082	Ipomoea batatas (L.) Lam	Advanced line	Abia	Nigeria	West Africa	Nigeria	Orange	G2	G1	Mixed	0.64006	0.04821
83	PYT/81/19	SwtPo083	Ipomoea batatas (L.) Lam	Advanced line	Abia	Nigeria	West Africa	Nigeria	Orange	G2	G1	Mixed	0.30709	0.10657
84	AYT/68/19	SwtPo084	Ipomoea batatas (L.) Lam	Advanced line	Abia	Nigeria	West Africa	Nigeria	Orange	G2	G1	Mixed	0.32915	0.10076
85	PYT/32/19	SwtPo085	Ipomoea batatas (L.) Lam	Advanced line	Abia	Nigeria	West Africa	Nigeria	Orange	G2	G1	Mixed	0.28586	0.1147
86	DELWIA	SwtPo086	Ipomoea batatas (L.) Lam	Improved	Abia	Mozambique	South Africa	Unknow	Orange	G2	G1	G1	0.45053	0.07946
87	Nworieoma	SwtPo087	Ipomoea batatas (L.) Lam	Landrace	Ebonyi	Nigeria	West Africa	Unknow	White	G3	G1	G1	0.28549	0.13371
88	Unknown	SwtPo088	Ipomoea batatas (L.) Lam	Landrace	Ebonyi	Nigeria	West Africa	Unknow	Unknow	G3	G1	G1	0.2637	0.12798
89	Mekebe B	SwtPo089	Ipomoea batatas (L.) Lam	Landrace	Ebonyi	Nigeria	West Africa	Unknow	White	G3	G1	G1	0.37361	0.11364
90	IRENE	SwtPo090	Ipomoea batatas (L.) Lam	Improved	Abia	Mozambique	South Africa	Unknow	Orange	G4	G1	G1	0.32173	0.11644
91	ACAB-0073	SwtPo091	Ipomoea batatas (L.) Lam	Landrace	Atlantique	Benin	West Africa	Unknow	Yellow	G4	G3	G3	0.18291	0.08055
92	ACAB-0091	SwtPo092	Ipomoea batatas (L.) Lam	Landrace	Atlantique	Benin	West Africa	Unknow	Unknow	G3	G2	G4	0.22027	0.07771
93	ACAB-00189	SwtPo093	Ipomoea batatas (L.) Lam	Landrace	Atlantique	Benin	West Africa	Unknow	White	G4	G3	G3	0.25983	0.0975
94	87/0087 X TIO-JOE 478	SwtPo094	Ipomoea batatas (L.) Lam	Advanced line	Abia	Nigeria	West Africa	Nigeria	Orange	G1	G1	G2	0.29594	0.08361
95	87/0087 X TIO-JOE 477	SwtPo095	Ipomoea batatas (L.) Lam	Advanced line	Abia	Nigeria	West Africa	Nigeria	Orange	G1	G1	G2	0.14937	0.08769
96	87/0087 X TIO-JOE 534	SwtPo096	Ipomoea batatas (L.) Lam	Advanced line	Abia	Nigeria	West Africa	Nigeria	Orange	G1	G1	G2	0.18711	0.08952
97	Nwa Oyorima x TIO-JOE 494	SwtPo097	Ipomoea batatas (L.) Lam	Advanced line	Abia	Nigeria	West Africa	Nigeria	Orange	G2	G1	G1	0.24976	0.11577
98	Nwa Oyorima x TIO-JOE 531	SwtPo098	Ipomoea batatas (L.) Lam	Advanced line	Abia	Nigeria	West Africa	Nigeria	Orange	G2	G1	Mixed	0.37043	0.08136
99	Nwa Oyorima x TIO-JOE 440	SwtPo099	Ipomoea batatas (L.) Lam	Advanced line	Abia	Nigeria	West Africa	Nigeria	Orange	G2	G1	Mixed	0.26212	0.10646
100	ACAB-0048	SwtPo100	Ipomoea batatas (L.) Lam	Landrace	Atlantique	Benin	West Africa	Unknow	White	G4	G3	Mixed	0.37417	0.08743
101	SOLO 1	SwtPo101	Ipomoea batatas (L.) Lam	Improved	Abia	Nigeria	West Africa	Unknow	Unknow	G3	G1	G1	0.24061	0.14387
102	ACAB-0065	SwtPo102	Ipomoea batatas (L.) Lam	Landrace	Atlantique	Benin	West Africa	Unknow	Unknow	G3	G2	G4	0.27751	0.07064
103	ACAB-00160	SwtPo103	Ipomoea batatas (L.) Lam	Landrace	Atlantique	Benin	West Africa	Unknow	Cream	G3	G2	G4	0.31217	0.06748
104	ACAB-00172	SwtPo104	Ipomoea batatas (L.) Lam	Landrace	Atlantique	Benin	West Africa	Unknow	Yellow	G4	G1	G1	0.27662	0.1251
105	87/0087 X TIO-JOE 491	SwtPo105	Ipomoea batatas (L.) Lam	Advanced line	Abia	Nigeria	West Africa	Nigeria	Orange	G2	G1	G2	0.3298	0.08192
106	87/0087 X TIO-JOE 497	SwtPo106	Ipomoea batatas (L.) Lam	Advanced line	Abia	Nigeria	West Africa	Nigeria	Orange	G1	G1	G2	0.15678	0.08724
107	87/0087 X TIO-JOE 472	SwtPo107	Ipomoea batatas (L.) Lam	Advanced line	Abia	Nigeria	West Africa	Nigeria	Orange	G1	G1	G2	0.22191	0.09083
108	Nwa Oyorima x TIO-JOE 397	SwtPo108	Ipomoea batatas (L.) Lam	Advanced line	Abia	Nigeria	West Africa	Nigeria	Orange	G1	G1	G2	0.33727	0.07567
109	Nwa Oyorima x TIO-JOE 532	SwtPo109	Ipomoea batatas (L.) Lam	Advanced line	Abia	Nigeria	West Africa	Nigeria	Orange	G3	G2	G4	0.18529	0.08096
110	Nwa Oyorima x TIO-JOE 448	SwtPo110	Ipomoea batatas (L.) Lam	Advanced line	Abia	Nigeria	West Africa	Nigeria	Orange	G2	G1	Mixed	0.37822	0.085
111	ACAB-002	SwtPo111	Ipomoea batatas (L.) Lam	Landrace	Atlantique	Benin	West Africa	Unknow	Cream	G4	Mixed	G1	0.2575	0.12527
112	ACAB-0046	SwtPo112	Ipomoea batatas (L.) Lam	Landrace	Atlantique	Benin	West Africa	Unknow	White	G4	G3	G3	0.2645	0.07262
113	NAS POT 12	SwtPo113	Ipomoea batatas (L.) Lam	Improved	Atlantique	Uganda	East Africa	Unknow	White	G4	G1	G1	0.46256	0.08107
114	ACAB-0086	SwtPo114	Ipomoea batatas (L.) Lam	Landrace	Atlantique	Benin	West Africa	Unknow	Unknow	G4	Mixed	Mixed	0.20717	0.11462
115	ACAB-00161	SwtPo115	Ipomoea batatas (L.) Lam	Landrace	Atlantique	Benin	West Africa	Unknow	Orange	G4	G1	G1	0.2317	0.11032
116	ACAB-00174	SwtPo116	Ipomoea batatas (L.) Lam	Landrace	Atlantique	Benin	West Africa	Unknow	White	G4	G1	G1	0.27933	0.10085
117	87/0087 X TIO-JOE 480	SwtPo117	Ipomoea batatas (L.) Lam	Advanced line	Abia	Nigeria	West Africa	Nigeria	Orange	G1	G1	G2	0.35831	0.07669
118	87/0087 X TIO-JOE 498	SwtPo118	Ipomoea batatas (L.) Lam	Advanced line	Abia	Nigeria	West Africa	Nigeria	Orange	G1	G1	G2	0.24271	0.08747
119	Nwa Oyorima x TIO-JOE 455	SwtPo119	Ipomoea batatas (L.) Lam	Advanced line	Abia	Nigeria	West Africa	Nigeria	Orange	G2	G1	Mixed	0.16444	0.11233
120	Nwa Oyorima x TIO-JOE 495	SwtPo120	Ipomoea batatas (L.) Lam	Advanced line	Abia	Nigeria	West Africa	Nigeria	Orange	G2	G1	G1	0.35182	0.0837
121	Nwa Oyorima x TIO-JOE 533	SwtPo121	Ipomoea batatas (L.) Lam	Advanced line	Abia	Nigeria	West Africa	Nigeria	Orange	G2	G1	G1	0.23716	0.11955
122	Nwa Oyorima x TIO-JOE 450	SwtPo122	Ipomoea batatas (L.) Lam	Advanced line	Abia	Nigeria	West Africa	Nigeria	Orange	G2	G1	Mixed	0.26538	0.09989
123	ACAB-0039	SwtPo123	Ipomoea batatas (L.) Lam	Landrace	Atlantique	Benin	West Africa	Unknow	Cream	G4	G3	G3	0.419	0.05676
124	ACAB-0018	SwtPo124	Ipomoea batatas (L.) Lam	Landrace	Atlantique	Benin	West Africa	Unknow	White	G4	Mixed	Mixed	0.29846	0.10174
125	Namanga x Umu SPO3 516	SwtPo125	Ipomoea batatas (L.) Lam	Advanced line	Abia	Mozambique	South Africa	Nigeria	Orange	G2	G1	Mixed	0.2944	0.11457
126	ACAB-0087	SwtPo126	Ipomoea batatas (L.) Lam	Landrace	Atlantique	Benin	West Africa	Unknow	Cream	G3	G2	G4	0.21673	0.07897
127	ACAB-00159	SwtPo127	Ipomoea batatas (L.) Lam	Landrace	Atlantique	Benin	West Africa	Unknow	Cream	G4	G1	G1	0.24047	0.10257
128	ACAB-00170	SwtPo128	Ipomoea batatas (L.) Lam	Landrace	Atlantique	Benin	West Africa	Unknow	White	G4	G3	G3	0.23208	0.10315
129	87/0087 X TIO-JOE 489	SwtPo129	Ipomoea batatas (L.) Lam	Advanced line	Abia	Nigeria	West Africa	Nigeria	Orange	G1	G1	G2	0.32416	0.08234
130	87/0087 X TIO-JOE 481	SwtPo130	Ipomoea batatas (L.) Lam	Advanced line	Abia	Nigeria	West Africa	Nigeria	Orange	G1	G1	G2	0.1476	0.10201
131	Nwa Oyorima x TIO-JOE 456	SwtPo131	Ipomoea batatas (L.) Lam	Advanced line	Abia	Nigeria	West Africa	Nigeria	Orange	G2	G1	G1	0.1851	0.11666
132	Nwa Oyorima x TIO-JOE 467	SwtPo132	Ipomoea batatas (L.) Lam	Advanced line	Abia	Nigeria	West Africa	Nigeria	Orange	G2	G1	G1	0.20763	0.1221
133	Nwa Oyorima x TIO-JOE 468	SwtPo133	Ipomoea batatas (L.) Lam	Advanced line	Abia	Nigeria	West Africa	Nigeria	Orange	G2	G1	G1	0.23506	0.11904
134	Nwa Oyorima x TIO-JOE 400	SwtPo134	Ipomoea batatas (L.) Lam	Advanced line	Abia	Nigeria	West Africa	Nigeria	Orange	G2	G1	G1	0.25969	0.11752
135	ACAB-0045	SwtPo135	Ipomoea batatas (L.) Lam	Landrace	Atlantique	Benin	West Africa	Unknow	White	G4	G3	G3	0.26935	0.07527
136	ACAB-0078	SwtPo136	Ipomoea batatas (L.) Lam	Landrace	Atlantique	Benin	West Africa	Unknow	Unknow	G4	Mixed	Mixed	0.27509	0.10393
137	Namanga x TIO-JOE	SwtPo137	Ipomoea batatas (L.) Lam	Advanced line	Abia	Mozambique	South Africa	Nigeria	Orange	G3	Mixed	Mixed	0.26902	0.11493
138	ACAB-0082	SwtPo138	Ipomoea batatas (L.) Lam	Landrace	Atlantique	Benin	West Africa	Unknow	Yellow	G4	Mixed	Mixed	0.25913	0.10943
139	ACAB-00163	SwtPo139	Ipomoea batatas (L.) Lam	Landrace	Atlantique	Benin	West Africa	Unknow	Cream	G3	G1	G1	0.24089	0.14287
140	ACAB-00174(2)	SwtPo140	Ipomoea batatas (L.) Lam	Landrace	Atlantique	Benin	West Africa	Unknow	White	G4	G1	G1	0.48202	0.07619
141	87/0087 X TIO-JOE 4742	SwtPo141	Ipomoea batatas (L.) Lam	Advanced line	Abia	Nigeria	West Africa	Nigeria	Orange	G1	G1	G2	0.43621	0.07099
142	87/0087 X TIO-JOE 484	SwtPo142	Ipomoea batatas (L.) Lam	Advanced line	Abia	Nigeria	West Africa	Nigeria	Orange	G1	G1	G2	0.19681	0.09211
143	Nwa Oyorima x TIO-JOE 439	SwtPo143	Ipomoea batatas (L.) Lam	Advanced line	Abia	Nigeria	West Africa	Nigeria	Orange	G2	G1	G1	0.21794	0.10653
144	Nwa Oyorima x TIO-JOE 399	SwtPo144	Ipomoea batatas (L.) Lam	Advanced line	Abia	Nigeria	West Africa	Nigeria	Orange	G2	G1	G1	0.26076	0.11415
145	Nwa Oyorima x TIO-JOE 454	SwtPo145	Ipomoea batatas (L.) Lam	Advanced line	Abia	Nigeria	West Africa	Nigeria	Orange	G2	G1	G1	0.2366	0.13614
146	Nwa Oyorima x TIO-JOE 401	SwtPo146	Ipomoea batatas (L.) Lam	Advanced line	Abia	Nigeria	West Africa	Nigeria	Orange	G2	G1	G1	0.23012	0.12191
147	ACAB-0042	SwtPo147	Ipomoea batatas (L.) Lam	Landrace	Atlantique	Benin	West Africa	Unknow	White	G4	G3	G3	0.28297	0.10702
148	ACAB-0079	SwtPo148	Ipomoea batatas (L.) Lam	Landrace	Atlantique	Benin	West Africa	Unknow	Unknow	G4	G3	G3	0.31772	0.06981
149	Namanga x Umu SPO3 518	SwtPo149	Ipomoea batatas (L.) Lam	Advanced line	Abia	Mozambique	South Africa	Nigeria	Orange	G2	G1	Mixed	0.36969	0.10568
150	ACAB-0067	SwtPo150	Ipomoea batatas (L.) Lam	Landrace	Atlantique	Benin	West Africa	Unknow	Yellow	G4	G3	Mixed	0.28465	0.10179
151	ACAB-00154	SwtPo151	Ipomoea batatas (L.) Lam	Landrace	Atlantique	Benin	West Africa	Unknow	Cream	G2	G1	G1	0.21733	0.13226
152	87/0087 X TIO-JOE 4752	SwtPo152	Ipomoea batatas (L.) Lam	Advanced line	Abia	Nigeria	West Africa	Nigeria	Orange	G1	G1	G2	0.31716	0.0828
153	87/0087 X TIO-JOE 482	SwtPo153	Ipomoea batatas (L.) Lam	Advanced line	Abia	Nigeria	West Africa	Nigeria	Orange	G1	G1	G2	0.208	0.08399
154	Nwa Oyorima x TIO-JOE 409	SwtPo154	Ipomoea batatas (L.) Lam	Advanced line	Abia	Nigeria	West Africa	Nigeria	Orange	G2	G1	G1	0.14559	0.15358
155	Nwa Oyorima x TIO-JOE 391	SwtPo155	Ipomoea batatas (L.) Lam	Advanced line	Abia	Nigeria	West Africa	Nigeria	Orange	G2	G1	G1	0.26762	0.1107
156	Nwa Oyorima x TIO-JOE 398	SwtPo156	Ipomoea batatas (L.) Lam	Advanced line	Abia	Nigeria	West Africa	Nigeria	Orange	G2	G1	G1	0.24532	0.11683
157	Nwa Oyorima x TIO-JOE 392	SwtPo157	Ipomoea batatas (L.) Lam	Advanced line	Abia	Nigeria	West Africa	Nigeria	Orange	G2	G1	Mixed	0.25666	0.10405
158	ACAB-0026	SwtPo158	Ipomoea batatas (L.) Lam	Landrace	Atlantique	Benin	West Africa	Unknow	White	G3	G2	G4	0.25311	0.07807
159	ACAB-0077	SwtPo159	Ipomoea batatas (L.) Lam	Landrace	Atlantique	Benin	West Africa	Unknow	Unknow	G3	G1	Mixed	0.31642	0.12215
160	SOLO 1 x TIO-JOE 505	SwtPo160	Ipomoea batatas (L.) Lam	Advanced line	Abia	Nigeria	West Africa	Nigeria	Orange	G2	G1	Mixed	0.3139	0.10824
161	ACAB-0030	SwtPo161	Ipomoea batatas (L.) Lam	Landrace	Atlantique	Benin	West Africa	Unknow	White	G2	G1	G1	0.34832	0.10344
162	ACAB-00179	SwtPo162	Ipomoea batatas (L.) Lam	Landrace	Atlantique	Benin	West Africa	Unknow	Yellow	G4	G1	G1	0.40355	0.09432
163	87/0087 X TIO-JOE 4722	SwtPo163	Ipomoea batatas (L.) Lam	Advanced line	Abia	Nigeria	West Africa	Nigeria	Orange	G1	G1	G2	0.42105	0.08219
164	87/0087 X TIO-JOE 496	SwtPo164	Ipomoea batatas (L.) Lam	Advanced line	Abia	Nigeria	West Africa	Nigeria	Orange	G1	G1	G2	0.26016	0.09288
165	Nwa Oyorima x TIO-JOE 434	SwtPo165	Ipomoea batatas (L.) Lam	Advanced line	Abia	Nigeria	West Africa	Nigeria	Orange	G2	G1	G1	0.30429	0.10755
166	Nwa Oyorima x TIO-JOE 451	SwtPo166	Ipomoea batatas (L.) Lam	Advanced line	Abia	Nigeria	West Africa	Nigeria	Orange	G2	G1	G1	0.24612	0.11707
167	Nwa Oyorima x TIO-JOE 407	SwtPo167	Ipomoea batatas (L.) Lam	Advanced line	Abia	Nigeria	West Africa	Nigeria	Orange	G2	G1	G1	0.29225	0.10533
168	ACAB-0020	SwtPo168	Ipomoea batatas (L.) Lam	Landrace	Atlantique	Benin	West Africa	Unknow	White	G3	G2	G4	0.37463	0.06161
169	ACAB-0064	SwtPo169	Ipomoea batatas (L.) Lam	Landrace	Atlantique	Benin	West Africa	Unknow	Cream	G4	Mixed	G1	0.36064	0.08755
170	87/0087 X TIO-JOE 486	SwtPo170	Ipomoea batatas (L.) Lam	Advanced line	Abia	Nigeria	West Africa	Nigeria	Orange	G1	G1	G2	0.29155	0.08837
171	ACAB-0090	SwtPo171	Ipomoea batatas (L.) Lam	Landrace	Atlantique	Benin	West Africa	Unknow	Unknow	G3	G2	G4	0.20665	0.07867
172	ACAB-00180	SwtPo172	Ipomoea batatas (L.) Lam	Landrace	Atlantique	Benin	West Africa	Unknow	Orange	G2	G1	G1	0.31446	0.09703
173	87/0087 X TIO-JOE 4762	SwtPo173	Ipomoea batatas (L.) Lam	Advanced line	Abia	Nigeria	West Africa	Nigeria	Orange	G1	G1	G2	0.46639	0.06154
174	87/0087 X TIO-JOE 494	SwtPo174	Ipomoea batatas (L.) Lam	Advanced line	Abia	Nigeria	West Africa	Nigeria	Orange	G1	G1	G2	0.14843	0.10118
175	Nwa Oyorima x TIO-JOE 421	SwtPo175	Ipomoea batatas (L.) Lam	Advanced line	Abia	Nigeria	West Africa	Nigeria	Orange	G2	G1	G1	0.17218	0.11366
176	Nwa Oyorima x TIO-JOE 530	SwtPo176	Ipomoea batatas (L.) Lam	Advanced line	Abia	Nigeria	West Africa	Nigeria	Orange	G2	G1	G1	0.32131	0.09712
177	Nwa Oyorima x TIO-JOE 442	SwtPo177	Ipomoea batatas (L.) Lam	Advanced line	Abia	Nigeria	West Africa	Nigeria	Orange	G2	G1	G1	0.22186	0.11672
178	Nwa Oyorima x TIO-JOE 430	SwtPo178	Ipomoea batatas (L.) Lam	Advanced line	Abia	Nigeria	West Africa	Nigeria	Orange	G2	G1	G1	0.32271	0.11289
179	ACAB-001	SwtPo179	Ipomoea batatas (L.) Lam	Landrace	Atlantique	Benin	West Africa	Unknow	White	G4	G3	Mixed	0.4155	0.07765
180	ACAB-0058	SwtPo180	Ipomoea batatas (L.) Lam	Landrace	Atlantique	Benin	West Africa	Unknow	White	G4	G1	G1	0.49032	0.06626
181	ACAB-00219	SwtPo181	Ipomoea batatas (L.) Lam	Landrace	Atlantique	Benin	West Africa	Unknow	Unknow	G4	G3	Mixed	0.19424	0.13316
182	ACAB-00182	SwtPo182	Ipomoea batatas (L.) Lam	Landrace	Atlantique	Benin	West Africa	Unknow	White	G4	G3	G3	0.23525	0.1037
183	ACAB-00194	SwtPo183	Ipomoea batatas (L.) Lam	Landrace	Atlantique	Benin	West Africa	Unknow	Unknow	G4	Mixed	Mixed	0.21295	0.13182
184	ACAB-0022	SwtPo184	Ipomoea batatas (L.) Lam	Landrace	Atlantique	Benin	West Africa	Unknow	White	G4	G3	G3	0.16546	0.12817
185	ACAB-00200	SwtPo185	Ipomoea batatas (L.) Lam	Landrace	Atlantique	Benin	West Africa	Unknow	White	G3	G1	Mixed	0.17386	0.16973
186	ACAB-00175	SwtPo186	Ipomoea batatas (L.) Lam	Landrace	Atlantique	Benin	West Africa	Unknow	Cream	G4	G1	G1	0.26076	0.10431
187	ACAB-00150	SwtPo187	Ipomoea batatas (L.) Lam	Landrace	Atlantique	Benin	West Africa	Unknow	Cream	G4	G1	G1	0.15105	0.12808
188	ACAB-0056	SwtPo188	Ipomoea batatas (L.) Lam	Landrace	Atlantique	Benin	West Africa	Unknow	White	G4	G3	G3	0.15767	0.0808
189	ACAB-0013	SwtPo189	Ipomoea batatas (L.) Lam	Landrace	Atlantique	Benin	West Africa	Unknow	Yellow	G3	G2	G4	0.17992	0.10512
190	ACAB-0027	SwtPo190	Ipomoea batatas (L.) Lam	Landrace	Atlantique	Benin	West Africa	Unknow	White	G3	G2	G4	0.15851	0.08864
191	ACAB-0037	SwtPo191	Ipomoea batatas (L.) Lam	Landrace	Atlantique	Benin	West Africa	Unknow	White	G4	G3	G3	0.199	0.08083
192	ACAB-0081	SwtPo192	Ipomoea batatas (L.) Lam	Landrace	Atlantique	Benin	West Africa	Unknow	White	G3	G2	G4	0.17363	0.10545
193	ACAB-00196(2)	SwtPo193	Ipomoea batatas (L.) Lam	Landrace	Atlantique	Benin	West Africa	Unknow	Unknow	G4	Mixed	Mixed	0.2004	0.13891
194	ACAB-00185	SwtPo194	Ipomoea batatas (L.) Lam	Landrace	Atlantique	Benin	West Africa	Unknow	Unknow	G4	G3	G3	0.28045	0.10301
195	ACAB-00218	SwtPo195	Ipomoea batatas (L.) Lam	Landrace	Atlantique	Benin	West Africa	Unknow	Unknow	G4	G3	G3	0.21365	0.12909
196	ACAB-0035	SwtPo196	Ipomoea batatas (L.) Lam	Landrace	Atlantique	Benin	West Africa	Unknow	White	G4	G1	G1	0.2137	0.13075
197	ACAB-00192	SwtPo197	Ipomoea batatas (L.) Lam	Landrace	Atlantique	Benin	West Africa	Unknow	Cream	G4	Mixed	Mixed	0.19597	0.12149
198	ACAB-00176	SwtPo198	Ipomoea batatas (L.) Lam	Landrace	Atlantique	Benin	West Africa	Unknow	White	G4	G3	G3	0.19923	0.11004
199	ACAB-0094	SwtPo199	Ipomoea batatas (L.) Lam	Landrace	Atlantique	Benin	West Africa	Unknow	Unknow	G3	G2	G4	0.18193	0.08411
200	ACAB-0089	SwtPo200	Ipomoea batatas (L.) Lam	Landrace	Atlantique	Benin	West Africa	Unknow	Unknow	G3	G2	G4	0.10547	0.09001
201	ACAB-0050	SwtPo201	Ipomoea batatas (L.) Lam	Landrace	Atlantique	Benin	West Africa	Unknow	Cream	G4	G1	G1	0.14764	0.14355
202	ACAB-005	SwtPo202	Ipomoea batatas (L.) Lam	Landrace	Atlantique	Benin	West Africa	Unknow	Yellow	G3	G2	G4	0.18239	0.1043
203	ACAB-0060	SwtPo203	Ipomoea batatas (L.) Lam	Landrace	Atlantique	Benin	West Africa	Unknow	Cream	G3	G2	G4	0.21281	0.08261
204	ACAB-0096	SwtPo204	Ipomoea batatas (L.) Lam	Landrace	Atlantique	Benin	West Africa	Unknow	Cream	G4	G3	Mixed	0.20124	0.12545
205	ACAB-00208	SwtPo205	Ipomoea batatas (L.) Lam	Landrace	Atlantique	Benin	West Africa	Unknow	Unknow	G4	G3	G3	0.21388	0.07898
206	ACAB-00188	SwtPo206	Ipomoea batatas (L.) Lam	Landrace	Atlantique	Benin	West Africa	Unknow	Unknow	G4	G1	G1	0.261	0.10769
207	ACAB-00211	SwtPo207	Ipomoea batatas (L.) Lam	Landrace	Atlantique	Benin	West Africa	Unknow	Cream	G4	G3	G3	0.21901	0.12603
208	ACAB-0019	SwtPo208	Ipomoea batatas (L.) Lam	Landrace	Atlantique	Benin	West Africa	Unknow	Yellow	G3	G2	G4	0.25442	0.0936
209	ACAB-00197	SwtPo209	Ipomoea batatas (L.) Lam	Landrace	Atlantique	Benin	West Africa	Unknow	Unknow	G4	G3	Mixed	0.16765	0.12711
210	ACAB-00184	SwtPo210	Ipomoea batatas (L.) Lam	Landrace	Atlantique	Benin	West Africa	Unknow	Unknow	G4	G3	G3	0.21925	0.11215
211	ACAB-0093	SwtPo211	Ipomoea batatas (L.) Lam	Landrace	Atlantique	Benin	West Africa	Unknow	Unknow	G3	G2	G4	0.16644	0.1075
212	ACAB-0051	SwtPo212	Ipomoea batatas (L.) Lam	Landrace	Atlantique	Benin	West Africa	Unknow	Cream	G4	Mixed	Mixed	0.12838	0.14124
213	ACAB-0016	SwtPo213	Ipomoea batatas (L.) Lam	Landrace	Atlantique	Benin	West Africa	Unknow	White	G4	G3	G3	0.1385	0.13006
214	ACAB-0024	SwtPo214	Ipomoea batatas (L.) Lam	Landrace	Atlantique	Benin	West Africa	Unknow	White	G4	G3	G3	0.17316	0.08525
215	ACAB-0066	SwtPo215	Ipomoea batatas (L.) Lam	Landrace	Atlantique	Benin	West Africa	Unknow	Cream	G4	G1	G1	0.2449	0.11905
216	ACAB-0097	SwtPo216	Ipomoea batatas (L.) Lam	Landrace	Atlantique	Benin	West Africa	Unknow	Unknow	G3	G2	G4	0.23161	0.10029
217	ACAB-00207	SwtPo217	Ipomoea batatas (L.) Lam	Landrace	Atlantique	Benin	West Africa	Unknow	Yellow	G4	G3	G3	0.17484	0.08259
218	ACAB-00171	SwtPo218	Ipomoea batatas (L.) Lam	Landrace	Atlantique	Benin	West Africa	Unknow	White	G4	G3	G3	0.19793	0.11399
219	ACAB-0041	SwtPo219	Ipomoea batatas (L.) Lam	Landrace	Atlantique	Benin	West Africa	Unknow	White	G4	G3	G3	0.26156	0.07688
220	ACAB-0028	SwtPo220	Ipomoea batatas (L.) Lam	Landrace	Atlantique	Benin	West Africa	Unknow	Yellow	G3	G2	G4	0.16145	0.10931
221	ACAB-00206	SwtPo221	Ipomoea batatas (L.) Lam	Landrace	Atlantique	Benin	West Africa	Unknow	Unknow	G4	G1	G1	0.18762	0.13856
222	ACAB-00178	SwtPo222	Ipomoea batatas (L.) Lam	Landrace	Atlantique	Benin	West Africa	Unknow	White	G4	G3	G3	0.18263	0.1134
223	ACAB-0092	SwtPo223	Ipomoea batatas (L.) Lam	Landrace	Atlantique	Benin	West Africa	Unknow	Unknow	G3	G2	G4	0.1739	0.10322
224	ACAB-004	SwtPo224	Ipomoea batatas (L.) Lam	Landrace	Atlantique	Benin	West Africa	Unknow	White	G3	G2	G4	0.08644	0.09206
225	ACAB-0040	SwtPo225	Ipomoea batatas (L.) Lam	Landrace	Atlantique	Benin	West Africa	Unknow	White	G4	G3	G3	0.10529	0.08624
226	ACAB-0033	SwtPo226	Ipomoea batatas (L.) Lam	Landrace	Atlantique	Benin	West Africa	Unknow	Yellow	G4	G1	G1	0.19116	0.13686
227	ACAB-0055	SwtPo227	Ipomoea batatas (L.) Lam	Landrace	Atlantique	Benin	West Africa	Unknow	White	G3	G2	G4	0.26058	0.09387
228	ACAB-00157	SwtPo228	Ipomoea batatas (L.) Lam	Landrace	Atlantique	Benin	West Africa	Unknow	Cream	G3	G2	G4	0.19858	0.08551
229	ACAB-00212	SwtPo229	Ipomoea batatas (L.) Lam	Landrace	Atlantique	Benin	West Africa	Unknow	Yellow	G4	G1	G1	0.18888	0.12411
230	ACAB-00190	SwtPo230	Ipomoea batatas (L.) Lam	Landrace	Atlantique	Benin	West Africa	Unknow	White	G4	Mixed	G3	0.2268	0.11566
231	ACAB-008	SwtPo231	Ipomoea batatas (L.) Lam	Landrace	Atlantique	Benin	West Africa	Unknow	Cream	G4	Mixed	G1	0.20619	0.13504
232	ACAB-00216	SwtPo232	Ipomoea batatas (L.) Lam	Landrace	Atlantique	Benin	West Africa	Unknow	Unknow	G4	G3	G3	0.20339	0.08257
233	ACAB-00181	SwtPo233	Ipomoea batatas (L.) Lam	Landrace	Atlantique	Benin	West Africa	Unknow	Orange	G2	G1	G1	0.17269	0.13437
234	ACAB-0083	SwtPo234	Ipomoea batatas (L.) Lam	Landrace	Atlantique	Benin	West Africa	Unknow	White	G4	G3	G3	0.15469	0.08653
235	ACAB-0052	SwtPo235	Ipomoea batatas (L.) Lam	Landrace	Atlantique	Benin	West Africa	Unknow	Orange	G4	G3	G3	0.09684	0.08904
236	ACAB-0015	SwtPo236	Ipomoea batatas (L.) Lam	Landrace	Atlantique	Benin	West Africa	Unknow	Orange	G3	G2	G4	0.1273	0.11198
237	ACAB-003	SwtPo237	Ipomoea batatas (L.) Lam	Landrace	Atlantique	Benin	West Africa	Unknow	White	G3	G2	G4	0.19854	0.1075
238	ACAB-0063	SwtPo238	Ipomoea batatas (L.) Lam	Landrace	Atlantique	Benin	West Africa	Unknow	White	G4	Mixed	Mixed	0.20712	0.13749
239	ACAB-00268	SwtPo239	Ipomoea batatas (L.) Lam	Landrace	Atlantique	Benin	West Africa	Unknow	Unknow	G2	G1	G1	0.3584	0.09488
240	ACAB-00205	SwtPo240	Ipomoea batatas (L.) Lam	Landrace	Atlantique	Benin	West Africa	Unknow	White	G4	G3	G3	0.22167	0.11987
241	ACAB-00201	SwtPo241	Ipomoea batatas (L.) Lam	Landrace	Atlantique	Benin	West Africa	Unknow	White	G4	G3	G3	0.21589	0.12309
242	ACAB-0031	SwtPo242	Ipomoea batatas (L.) Lam	Landrace	Atlantique	Benin	West Africa	Unknow	Cream	G4	G1	G1	0.41946	0.09434
243	ACAB-00220	SwtPo243	Ipomoea batatas (L.) Lam	Landrace	Atlantique	Benin	West Africa	Unknow	Orange	G3	G2	G4	0.17647	0.10768
244	ACAB-00155	SwtPo244	Ipomoea batatas (L.) Lam	Landrace	Atlantique	Benin	West Africa	Unknow	White	G4	G1	G1	0.14503	0.12942
245	ACAB-0074	SwtPo245	Ipomoea batatas (L.) Lam	Landrace	Atlantique	Benin	West Africa	Unknow	Unknow	G4	Mixed	Mixed	0.21841	0.12122
246	ACAB-0023	SwtPo246	Ipomoea batatas (L.) Lam	Landrace	Atlantique	Benin	West Africa	Unknow	Cream	G4	G1	G1	0.15399	0.12958
247	ACAB-0036	SwtPo247	Ipomoea batatas (L.) Lam	Landrace	Atlantique	Benin	West Africa	Unknow	White	G4	G1	G1	0.1677	0.13866
248	ACAB-0029	SwtPo248	Ipomoea batatas (L.) Lam	Landrace	Atlantique	Benin	West Africa	Unknow	White	G3	G2	G4	0.16859	0.10879
249	ACAB-0080	SwtPo249	Ipomoea batatas (L.) Lam	Landrace	Atlantique	Benin	West Africa	Unknow	Unknow	G4	G1	G1	0.23217	0.11574
250	ACAB-00168	SwtPo250	Ipomoea batatas (L.) Lam	Landrace	Atlantique	Benin	West Africa	Unknow	Orange	G2	G1	G1	0.26146	0.11546
251	ACAB-00198	SwtPo251	Ipomoea batatas (L.) Lam	Landrace	Atlantique	Benin	West Africa	Unknow	Unknow	G3	G2	G4	0.19247	0.10213
252	ACAB-00195	SwtPo252	Ipomoea batatas (L.) Lam	Landrace	Atlantique	Benin	West Africa	Unknow	Unknow	G4	G3	Mixed	0.18421	0.12597
253	ACAB-0032	SwtPo253	Ipomoea batatas (L.) Lam	Landrace	Atlantique	Benin	West Africa	Unknow	White	G4	G3	G3	0.35383	0.06786
254	ACAB-00221	SwtPo254	Ipomoea batatas (L.) Lam	Landrace	Atlantique	Benin	West Africa	Unknow	Unknow	G4	G3	G3	0.15725	0.08629
255	ACAB-00165	SwtPo255	Ipomoea batatas (L.) Lam	Landrace	Atlantique	Benin	West Africa	Unknow	Cream	G4	G1	G1	0.15781	0.12828
256	ACAB-0068	SwtPo256	Ipomoea batatas (L.) Lam	Landrace	Atlantique	Benin	West Africa	Unknow	White	G4	G3	Mixed	0.24481	0.11205
257	ACAB-0025	SwtPo257	Ipomoea batatas (L.) Lam	Landrace	Atlantique	Benin	West Africa	Unknow	Cream	G3	G3	G3	0.13607	0.14854
258	ACAB-0021	SwtPo258	Ipomoea batatas (L.) Lam	Landrace	Atlantique	Benin	West Africa	Unknow	White	G4	G3	G3	0.11508	0.08656
259	ACAB-0076	SwtPo259	Ipomoea batatas (L.) Lam	Landrace	Atlantique	Benin	West Africa	Unknow	Cream	G4	G3	G3	0.20446	0.08203
260	ACAB-00167	SwtPo260	Ipomoea batatas (L.) Lam	Landrace	Atlantique	Benin	West Africa	Unknow	Yellow	G2	G1	G1	0.24476	0.11909
261	ACAB-00193	SwtPo261	Ipomoea batatas (L.) Lam	Landrace	Atlantique	Benin	West Africa	Unknow	Cream	G4	Mixed	Mixed	0.17586	0.1449
262	ACAB-00203	SwtPo262	Ipomoea batatas (L.) Lam	Landrace	Atlantique	Benin	West Africa	Unknow	Yellow	G3	G1	Mixed	0.20479	0.15663
263	ACAB-0047	SwtPo263	Ipomoea batatas (L.) Lam	Landrace	Atlantique	Benin	West Africa	Unknow	White	G4	G3	G3	0.17927	0.07986
264	ACAB-00213	SwtPo264	Ipomoea batatas (L.) Lam	Landrace	Atlantique	Benin	West Africa	Unknow	Cream	G4	G3	G3	0.19835	0.08205
265	ACAB-00151	SwtPo265	Ipomoea batatas (L.) Lam	Landrace	Atlantique	Benin	West Africa	Unknow	Cream	G4	G1	G1	0.15492	0.12917
266	ACAB-0084	SwtPo266	Ipomoea batatas (L.) Lam	Landrace	Atlantique	Benin	West Africa	Unknow	Yellow	G3	G2	G4	0.11144	0.09004
267	ACAB-0044	SwtPo267	Ipomoea batatas (L.) Lam	Landrace	Atlantique	Benin	West Africa	Unknow	White	G4	G3	Mixed	0.15067	0.13363
268	ACAB-006	SwtPo268	Ipomoea batatas (L.) Lam	Landrace	Atlantique	Benin	West Africa	Unknow	White	G3	G2	G4	0.09274	0.09054
269	ACAB-0017	SwtPo269	Ipomoea batatas (L.) Lam	Landrace	Atlantique	Benin	West Africa	Unknow	White	G4	G1	G1	0.19009	0.13858
270	ACAB-0069	SwtPo270	Ipomoea batatas (L.) Lam	Landrace	Atlantique	Benin	West Africa	Unknow	White	G4	G3	G3	0.26221	0.07334
271	ACAB-00183	SwtPo271	Ipomoea batatas (L.) Lam	Landrace	Atlantique	Benin	West Africa	Unknow	White	G4	G1	G1	0.14153	0.13009
Supplemental Table S1: Summary of the 271 Ipomoea batatas accessions used in the present study, including passport data (germplasm type, ecology, originating country, state of collection, regions in Africa continent, crossing countries, flesh colour); group membership based on different multivariate analyses (clustering, PCA and population structure) and proportion of missing data and observed he…
