# Supplementary material for: Genetic diversity and population structure studies of West African sweetpotato [Ipomoea batatas (L.) Lam] collection using DArTseq
Source: PLoS One. 2025 Jan 3;20(1):e0312384. doi: 10.1371/journal.pone.0312384 (PMC11698414; doi:10.1371/journal.pone.0312384)
Supplement: S2 Table — (XLSX) [file pone.0312384.s002.xlsx]

## Sheet: Site Summary_29102022
Site Number	Site Name	Markers ID in TASSEL File	Chromosome	Physical Position	Minor Allele	Minor Allele Frequency	Proportion Missing	Proportion Heterozygous	PICSnp from DArT data in %
13034	100236433|F|0-34:G>A-34:G>A	Mark00018389	9	11891711	G	0.34434	0.60886	0.0283	0.442328
3145	7554419|F|0-42:T>G-42:T>G	Mark00027155	2	22967633	G	0.37264	0.60886	0.14151	0.493592
17698	7632552|F|0-29:T>G-29:T>G	Mark00018701	13	833488	T	0.41981	0.60886	0.06604	0.474368
3234	7629632|F|0-16:G>A-16:G>A	Mark00011753	2	27307667	A	0.19626	0.60517	0	0.315486
13393	7624781|F|0-28:C>T-28:C>T	Mark00003745	9	22281750	C	0.35981	0.60517	0.00935	0.458031
11293	7561541|F|0-16:A>G-16:A>G	Mark00008717	8	2356209	A	0.37383	0.60517	0.01869	0.463272
231	7628081|F|0-39:A>G-39:A>G	Mark00012662	1	2657495	G	0.46729	0.60517	0.01869	0.498908
7064	9848730|F|0-63:T>A-63:T>A	Mark00011894	5	4728336	A	0.23611	0.60148	0.0463	0.384088
20712	11827544|F|0-46:C>G-46:C>G	Mark00019693	15	7324112	C	0.26389	0.60148	0.02778	0.375
5568	7559658|F|0-16:C>A-16:C>A	Mark00007225	4	8535222	A	0.27778	0.60148	0.05556	0.424383
20350	7547102|F|0-6:T>A-6:T>A	Mark00009078	15	2551475	T	0.16972	0.59779	0.00917	0.275734
2834	7571891|F|0-51:G>C-51:G>C	Mark00013886	2	13389806	C	0.24312	0.59779	0.02752	0.381786
10095	7561299|F|0-36:C>G-36:C>G	Mark00028977	7	4357380	G	0.24312	0.59779	0.06422	0.398956
5896	9848649|F|0-27:G>C-27:G>C	Mark00013704	4	20001189	C	0.27523	0.59779	0.0367	0.41478
17595	11825416|F|0-39:C>G-39:C>G	Mark00012800	12	23811176	C	0.33486	0.59779	0.02752	0.43599
11747	9843884|F|0-26:C>T-26:C>T	Mark00004352	8	9089633	C	0.38073	0.59779	0.04587	0.459557
10717	7552950|F|0-19:T>C-19:T>C	Mark00019694	7	19248503	C	0.43578	0.59779	0.02752	0.494908
20603	9846638|F|0-10:A>G-10:A>G	Mark00011305	15	5679895	G	0.45413	0.59779	0.02752	0.497938
14722	7558797|F|0-64:A>C-64:A>C	Mark00020545	10	22693035	C	0.12273	0.5941	0.06364	0.261322
13071	7574308|F|0-30:C>A-30:C>A	Mark00014304	9	12931984	A	0.14545	0.5941	0	0.248595
18144	7628080|F|0-8:T>C-8:T>C	Mark00012088	13	11084938	C	0.15	0.5941	0.00909	0.261322
11260	7571219|F|0-42:C>T-42:C>T	Mark00014162	8	2192061	T	0.17273	0.5941	0.01818	0.297521
4496	7540028|F|0-60:G>A-60:G>A	Mark00027270	3	20599314	A	0.21818	0.5941	0.07273	0.379504
14586	9848681|F|0-31:G>A-31:G>A	Mark00014051	10	21706974	A	0.33182	0.5941	0.00909	0.446446
12249	9846203|F|0-14:C>T-14:C>T	Mark00013739	9	2120456	C	0.36818	0.5941	0.00909	0.46281
5516	11827680|F|0-21:A>G-21:A>G	Mark00029258	4	7617656	G	0.4	0.5941	0.01818	0.483471
6039	7628486|F|0-21:A>G-21:A>G	Mark00009933	4	25202596	G	0.40455	0.5941	0.06364	0.491901
936	100366460|F|0-56:C>A-56:C>A	Mark00013379	1	20585503	A	0.43182	0.5941	0.00909	0.491901
18195	7553958|F|0-17:A>G-17:A>G	Mark00006200	13	12946246	G	0.47273	0.5941	0.05455	0.5
18510	7627723|F|0-45:A>G-45:A>G	Mark00008444	13	18545171	G	0.13964	0.59041	0.00901	0.246733
3119	7551684|F|0-27:G>A-27:G>A	Mark00027631	2	21939083	A	0.14414	0.59041	0.07207	0.295431
18962	21585959|F|0-24:T>G-24:T>G	Mark00011445	14	362328	G	0.14414	0.59041	0.01802	0.259395
7093	7565055|F|0-30:A>T-30:A>T	Mark00010912	5	5026293	T	0.18018	0.59041	0.01802	0.306793
16243	7561698|F|0-67:T>G-67:T>G	Mark00008775	12	1041075	T	0.18018	0.59041	0	0.295431
4590	7623523|F|0-56:A>G-56:A>G	Mark00010027	3	23182993	A	0.19369	0.59041	0.06306	0.271731
5028	7539829|F|0-39:A>T-39:A>T	Mark00020973	4	1822877	T	0.22523	0.59041	0.07207	0.386008
7163	7574840|F|0-61:C>T-61:C>T	Mark00014427	5	6917659	C	0.24324	0.59041	0.01802	0.358737
12666	7552961|F|0-50:T>C-50:T>C	Mark00019514	9	6072353	C	0.25676	0.59041	0.06306	0.410356
8143	7619728|F|0-12:T>A-12:T>A	Mark00005118	5	25474763	T	0.26577	0.59041	0.11712	0.328545
2331	7544051|F|0-24:A>G-24:A>G	Mark00021031	2	8109418	G	0.27027	0.59041	0.09009	0.431783
545	7568386|F|0-28:T>A-28:T>A	Mark00011474	1	7046448	A	0.34234	0.59041	0	0.450288
21019	7540832|F|0-57:A>T-57:A>T	Mark00004590	15	12975473	T	0.34685	0.59041	0.02703	0.461002
6741	7572484|F|0-5:G>C-5:G>C	Mark00020716	4	31988085	C	0.38288	0.59041	0.04505	0.482104
7119	7573391|F|0-23:T>C-23:T>C	Mark00012995	5	5465883	T	0.38288	0.59041	0.02703	0.465871
4639	7618809|F|0-36:T>C-36:T>C	Mark00020547	3	24324374	C	0.4009	0.59041	0.06306	0.490869
2330	7628007|F|0-9:T>G-9:T>G	Mark00004507	2	8062380	G	0.44595	0.59041	0.06306	0.498985
8339	7546714|F|0-27:G>A-27:G>A	Mark00002127	6	7711020	A	0.45946	0.59041	0.10811	0.499635
10677	7571086|F|0-57:G>A-57:G>A	Mark00013110	7	18772820	A	0.45946	0.59041	0.03604	0.498985
21354	7571746|F|0-40:T>G-40:T>G	Mark00009780	15	21184101	T	0.45946	0.59041	0.03604	0.493142
17479	7625446|F|0-15:G>T-15:G>T	Mark00026815	12	22402819	T	0.46396	0.59041	0.06306	0.499959
20944	7622136|F|0-10:A>G-10:A>G	Mark00021653	15	10497744	G	0.12946	0.58672	0.0625	0.26977
1568	7548746|F|0-23:C>T-23:C>T	Mark00004781	1	28280503	T	0.15179	0.58672	0.03571	0.281728
3686	9842154|F|0-62:C>T-62:C>T	Mark00011090	3	5704706	C	0.15625	0.58672	0.00893	0.257494
20521	7575001|F|0-46:A>G-46:A>G	Mark00014407	15	4409302	G	0.16518	0.58672	0.02679	0.293367
4267	7561699|F|0-20:T>A-20:T>A	Mark00012820	3	16347170	A	0.16964	0.58672	0.01786	0.293367
3143	9844187|F|0-67:T>C-67:T>C	Mark00006409	2	22944518	T	0.17857	0.58672	0.01786	0.281728
3206	7566415|F|0-10:C>T-10:C>T	Mark00021739	2	25663734	C	0.17857	0.58672	0.03571	0.26977
17025	7621618|F|0-7:G>A-7:G>A	Mark00010260	12	18041765	A	0.17857	0.58672	0.03571	0.315689
8825	11823312|F|0-25:G>T-25:G>T	Mark00005120	6	18445203	T	0.26339	0.58672	0.04464	0.408163
18227	15733470|F|0-6:T>A-6:T>A	Mark00006400	13	13578161	T	0.26339	0.58672	0.02679	0.375
11948	7573587|F|0-50:C>G-50:C>G	Mark00013709	8	16270597	G	0.29018	0.58672	0.00893	0.415657
9599	7562982|F|0-34:G>A-34:G>A	Mark00020611	7	287300	G	0.33929	0.58672	0.03571	0.436224
15795	7568384|F|0-11:A>G-11:A>G	Mark00011134	11	8003313	A	0.35268	0.58672	0.09821	0.422832
2587	7565039|F|0-7:C>A-7:C>A	Mark00011416	2	10468969	A	0.35714	0.58672	0.01786	0.464126
17763	11826879|F|0-19:A>C-19:A>C	Mark00011854	13	1441028	C	0.35714	0.58672	0	0.459184
20975	7629967|F|0-46:C>T-46:C>T	Mark00013617	15	11132953	C	0.37054	0.58672	0.08036	0.442443
1637	7627606|F|0-19:A>T-19:A>T	Mark00010614	1	29034635	T	0.4375	0.58672	0.01786	0.49426
8530	100357067|F|0-16:G>C-16:G>C	Mark00012688	6	13105440	C	0.4375	0.58672	0.03571	0.496014
15086	7565952|F|0-5:T>G-5:T>G	Mark00010359	11	986530	T	0.45536	0.58672	0	0.496014
6833	9844018|F|0-65:A>G-65:A>G	Mark00006374	5	738535	G	0.14602	0.58303	0.00885	0.255619
11500	7565489|F|0-60:C>A-60:C>A	Mark00009520	8	4458176	A	0.17257	0.58303	0.00885	0.291331
10463	19446336|F|0-8:C>G-8:C>G	Mark00027151	7	14762173	G	0.18584	0.58303	0.0531	0.33456
5092	7563517|F|0-39:C>T-39:C>T	Mark00021577	4	2219499	T	0.19027	0.58303	0.04425	0.33456
20001	7546905|F|0-15:G>A-15:G>A	Mark00017656	14	17966725	A	0.19027	0.58303	0.02655	0.324223
4765	100222745|F|0-68:A>G-68:A>G	Mark00026763	3	28049231	G	0.19469	0.58303	0.0885	0.363693
20148	7558259|F|0-67:T>A-67:T>A	Mark00005882	15	728913	A	0.20354	0.58303	0.0177	0.33456
15693	7570017|F|0-14:C>G-14:C>G	Mark00011122	11	6249773	C	0.21681	0.58303	0.02655	0.324223
16335	7564441|F|0-45:A>T-45:A>T	Mark00019499	12	1867234	T	0.21681	0.58303	0.00885	0.344585
20378	9847009|F|0-56:A>C-56:A>C	Mark00010907	15	2711128	C	0.21681	0.58303	0.02655	0.354296
1640	7559277|F|0-41:C>T-41:C>T	Mark00012007	1	29035396	C	0.23009	0.58303	0.0531	0.324223
17775	7574159|F|0-47:C>T-47:C>T	Mark00020725	13	1489533	T	0.27876	0.58303	0.02655	0.413501
4962	11820316|F|0-60:G>T-60:G>T	Mark00004854	4	1226093	T	0.29204	0.58303	0.0531	0.434177
11254	9847346|F|0-16:T>C-16:T>C	Mark00022403	8	2164156	C	0.30088	0.58303	0.0531	0.440442
4605	9847438|F|0-15:G>T-15:G>T	Mark00010366	3	23574543	T	0.30973	0.58303	0.0354	0.440442
16600	100312378|F|0-17:T>C-17:T>C	Mark00009351	12	5503341	C	0.33186	0.58303	0.00885	0.446394
8966	100313232|F|0-38:G>A-38:G>A	Mark00027752	6	19989658	G	0.37168	0.58303	0.0354	0.457358
12101	7567618|F|0-44:C>G-44:C>G	Mark00009918	9	1004168	G	0.37611	0.58303	0.04425	0.479286
20845	7548456|F|0-62:G>A-62:G>A	Mark00026851	15	8831773	A	0.37611	0.58303	0.09735	0.488684
8113	7629274|F|0-48:A>G-48:A>G	Mark00010318	5	25183713	G	0.38053	0.58303	0	0.471454
3514	21586236|F|0-50:G>C-50:G>C	Mark00011061	3	3555214	C	0.38496	0.58303	0.04425	0.482732
5694	7624326|F|0-39:A>G-39:A>G	Mark00009897	4	10942664	A	0.40265	0.58303	0.00885	0.479286
2547	100323594|F|0-21:T>C-21:T>C	Mark00020101	2	10143868	T	0.4115	0.58303	0.07965	0.467069
5514	7558880|F|0-43:C>T-43:C>T	Mark00013950	4	7615428	T	0.41593	0.58303	0	0.485864
10311	7572697|F|0-35:G>A-35:G>A	Mark00021166	7	10181077	G	0.4292	0.58303	0.09735	0.471454
6248	7626151|F|0-43:G>A-43:G>A	Mark00020024	4	27268905	A	0.43363	0.58303	0.0708	0.498081
10310	7572695|F|0-24:C>T-24:C>T	Mark00010929	7	10181077	C	0.43805	0.58303	0.00885	0.49119
17044	7559116|F|0-6:T>A-6:T>A	Mark00014509	12	18318549	A	0.4469	0.58303	0.00885	0.495262
2875	7626147|F|0-60:G>T-60:G>T	Mark00020686	2	13945905	T	0.46018	0.58303	0.0885	0.499961
17886	14508882|F|0-8:C>A-8:C>A	Mark00023906	13	2625532	A	0.4646	0.58303	0.06195	0.499961
17554	7552273|F|0-54:T>G-54:T>G	Mark00028320	12	23347373	T	0.49558	0.58303	0.12389	0.49119
8479	7629022|F|0-21:G>C-21:G>C	Mark00010357	6	11087216	C	0.14035	0.57934	0.01754	0.25377
9268	100280453|F|0-51:T>A-51:T>A	Mark00029129	6	22995866	A	0.14912	0.57934	0.03509	0.277778
13197	7561557|F|0-36:A>G-36:A>G	Mark00009925	9	18867688	G	0.14912	0.57934	0.01754	0.265928
9761	7625862|F|0-7:A>C-7:A>C	Mark00009721	7	1821089	C	0.16667	0.57934	0	0.277778
16908	9849005|F|0-31:T>C-31:T>C	Mark00014521	12	14974019	T	0.17982	0.57934	0.0614	0.25377
6664	7559090|F|0-65:C>T-65:C>T	Mark00023809	4	31330336	T	0.20614	0.57934	0.04386	0.352108
9730	9841802|F|0-42:A>G-42:A>G	Mark00019494	7	1352578	G	0.21491	0.57934	0.0614	0.370576
12947	7569978|F|0-32:T>C-32:T>C	Mark00020629	9	10143081	C	0.21491	0.57934	0.00877	0.342413
8650	7551520|F|0-29:T>C-29:T>C	Mark00022689	6	15887164	C	0.22368	0.57934	0.0614	0.379347
16293	7540025|F|0-11:G>C-11:G>C	Mark00020421	12	1391161	C	0.22368	0.57934	0.16667	0.425516
17088	7566489|F|0-17:C>T-17:C>T	Mark00012624	12	18776521	T	0.23246	0.57934	0.04386	0.379347
21417	7631896|F|0-38:A>G-38:A>G	Mark00011562	15	21908188	A	0.25439	0.57934	0	0.379347
11161	7552867|F|0-5:T>C-5:T>C	Mark00021170	8	1590423	T	0.25877	0.57934	0.07895	0.342413
1782	7629765|F|0-32:C>A-32:C>A	Mark00011110	1	30893527	A	0.26316	0.57934	0.05263	0.411357
15748	7545121|F|0-29:A>C-29:A>C	Mark00001687	11	7053332	C	0.26754	0.57934	0.0614	0.41859
14105	7573373|F|0-63:G>A-63:G>A	Mark00021804	10	15179534	A	0.30263	0.57934	0.04386	0.438443
7196	14313999|F|0-5:G>A-5:G>A	Mark00011225	5	9156337	A	0.30702	0.57934	0.03509	0.438443
10193	7572685|F|0-21:C>T-21:C>T	Mark00021792	7	5770001	T	0.32895	0.57934	0.00877	0.444444
4004	7570871|F|0-16:T>G-16:T>G	Mark00011626	3	12912873	G	0.33333	0.57934	0.01754	0.450139
11718	9843222|F|0-54:C>A-54:C>A	Mark00005649	8	8398682	A	0.35965	0.57934	0.10526	0.484611
18043	9843390|F|0-53:T>A-53:T>A	Mark00003946	13	6317607	A	0.36404	0.57934	0.02632	0.469837
17526	7622433|F|0-60:C>T-60:C>T	Mark00008051	12	23016435	T	0.38596	0.57934	0.01754	0.477839
690	100258367|F|0-19:G>A-19:G>A	Mark00029110	1	14027812	A	0.39474	0.57934	0.07018	0.490151
8099	11826669|F|0-20:T>A-20:T>A	Mark00010034	5	25113630	A	0.39912	0.57934	0.0614	0.490151
16090	7570381|F|0-54:G>T-54:G>T	Mark00013382	11	18261574	G	0.43421	0.57934	0.00877	0.490151
10013	7575304|F|0-30:C>T-30:C>T	Mark00013027	7	3622678	T	0.4386	0.57934	0.07018	0.498615
2966	100370643|F|0-45:G>T-45:G>T	Mark00013689	2	15779165	T	0.46491	0.57934	0.03509	0.499384
19450	100385842|F|0-50:G>A-50:G>A	Mark00014506	14	6158366	G	0.46491	0.57934	0.01754	0.496153
19200	7559225|F|0-6:C>T-6:C>T	Mark00009302	14	2694462	T	0.48246	0.57934	0.17544	0.490151
6771	7612410|F|0-33:C>T-33:C>T	Mark00020916	4	32301102	C	0.48684	0.57934	0.02632	0.498615
5837	7558951|F|0-67:C>T-67:C>T	Mark00023742	4	15693768	T	0.11739	0.57565	0.06087	0.251947
7158	7570056|F|0-63:C>T-63:C>T	Mark00023889	5	6556418	T	0.13478	0.57565	0.02609	0.251947
15515	7553297|F|0-34:A>C-34:A>C	Mark00002227	11	4733246	C	0.13913	0.57565	0.03478	0.264045
11469	9848750|F|0-41:C>T-41:C>T	Mark00027787	8	4187564	T	0.14783	0.57565	0.01739	0.264045
18951	100346372|F|0-29:G>T-29:G>T	Mark00011666	14	292793	T	0.14783	0.57565	0	0.251947
10347	7565024|F|0-26:G>A-26:G>A	Mark00007268	7	11144563	A	0.15217	0.57565	0.0087	0.264045
1666	7628887|F|0-56:G>A-56:G>A	Mark00011156	1	29287080	A	0.16957	0.57565	0.0087	0.287335
6682	11822347|F|0-18:T>C-18:T>C	Mark00004298	4	31505477	C	0.17391	0.57565	0.03478	0.309414
20917	7564928|F|0-29:A>G-29:A>G	Mark00009910	15	10124998	G	0.20435	0.57565	0.0087	0.330284
19853	100323322|F|0-18:A>G-18:A>G	Mark00009915	14	16435218	G	0.2087	0.57565	0	0.330284
12391	100355027|F|0-6:A>C-6:A>C	Mark00019186	9	3497985	C	0.22174	0.57565	0.06087	0.377164
18503	7571191|F|0-32:C>G-32:C>G	Mark00012917	13	18516588	G	0.22174	0.57565	0.02609	0.359319
14853	100261436|F|0-57:C>T-57:C>T	Mark00006092	10	23778344	T	0.22609	0.57565	0	0.349943
16477	7572203|F|0-9:T>C-9:T>C	Mark00019189	12	4054816	C	0.23478	0.57565	0.05217	0.385633
8744	7620744|F|0-16:G>A-16:G>A	Mark00011694	6	17276286	A	0.25652	0.57565	0.02609	0.3938
1550	100257744|F|0-66:C>T-66:C>T	Mark00005727	1	28080058	T	0.26087	0.57565	0.08696	0.42344
10278	9846661|F|0-14:G>T-14:G>T	Mark00009282	7	9012536	G	0.26957	0.57565	0.01739	0.385633
6316	7563876|F|0-31:T>C-31:T>C	Mark00021504	4	28069100	C	0.27391	0.57565	0.16522	0.458828
12700	7630878|F|0-48:G>A-48:G>A	Mark00020682	9	6352555	A	0.27391	0.57565	0.06087	0.42344
3053	7617842|F|0-14:C>A-14:C>A	Mark00006851	2	19332361	A	0.28696	0.57565	0.01739	0.416484
3022	7619309|F|0-16:T>G-16:T>G	Mark00021541	2	17280332	G	0.2913	0.57565	0.0087	0.416484
16037	19445612|F|0-65:T>G-65:T>G	Mark00005895	11	17173091	T	0.29565	0.57565	0.06957	0.385633
5426	9845314|F|0-66:G>A-66:G>A	Mark00006029	4	5593829	A	0.30435	0.57565	0.12174	0.463667
10519	7532970|F|0-41:G>A-41:G>A	Mark00024013	7	16136637	G	0.3087	0.57565	0.07826	0.3938
10638	100257359|F|0-18:A>T-18:A>T	Mark00005688	7	18053424	T	0.32609	0.57565	0.06087	0.458828
19493	100347890|F|0-5:T>C-5:T>C	Mark00011848	14	6721985	C	0.36087	0.57565	0.07826	0.48
13267	7628724|F|0-6:A>G-6:A>G	Mark00024064	9	20247308	A	0.37391	0.57565	0.06957	0.448242
20068	7571580|F|0-40:C>A-40:C>A	Mark00021819	14	19079544	C	0.37391	0.57565	0.03478	0.458828
7655	7568100|F|0-5:C>A-5:C>A	Mark00011121	5	20506842	A	0.37826	0.57565	0.04348	0.48
11472	7541200|F|0-44:C>T-44:C>T	Mark00019460	8	4209502	T	0.37826	0.57565	0.04348	0.48
13155	100123879|F|0-27:T>C-27:T>C	Mark00023669	9	18285034	C	0.37826	0.57565	0.13043	0.493611
5043	100340307|F|0-66:A>T-66:A>T	Mark00021711	4	1916424	T	0.38261	0.57565	0.06957	0.486352
5515	100386557|F|0-56:A>G-56:A>G	Mark00023152	4	7617656	G	0.38261	0.57565	0.01739	0.476371
12967	7568495|F|0-61:A>G-61:A>G	Mark00028531	9	10512078	A	0.39565	0.57565	0.06087	0.463667
348	100348023|F|0-64:G>T-64:G>T	Mark00011868	1	3622151	T	0.4	0.57565	0	0.48
13323	7563540|F|0-21:T>A-21:T>A	Mark00010880	9	20662736	A	0.40435	0.57565	0.02609	0.486352
17933	7563087|F|0-64:C>G-64:C>G	Mark00025212	13	3342590	G	0.41739	0.57565	0.10435	0.498147
21013	9846368|F|0-55:C>T-55:C>T	Mark00020069	15	12765236	C	0.41739	0.57565	0.03478	0.48
21148	100309637|F|0-43:C>G-43:C>G	Mark00027742	15	17979863	G	0.44348	0.57565	0.05217	0.498147
5620	7631048|F|0-21:A>T-21:A>T	Mark00020733	4	9716374	T	0.46087	0.57565	0.01739	0.498147
19729	9844621|F|0-14:A>C-14:A>C	Mark00021135	14	14723567	A	0.46087	0.57565	0.03478	0.493611
19331	14511594|F|0-34:G>T-34:G>T	Mark00028721	14	4380945	G	0.46522	0.57565	0.06087	0.491493
6621	7551871|F|0-18:G>A-18:G>A	Mark00002041	4	30825130	G	0.46957	0.57565	0.01739	0.496938
6379	7573793|F|0-16:G>C-16:G>C	Mark00021785	4	28526642	G	0.47826	0.57565	0.05217	0.495425
12139	19449475|F|0-36:C>T-36:C>T	Mark00014328	9	1203271	T	0.47826	0.57565	0.05217	0.499962
21123	7572716|F|0-55:A>G-55:A>G	Mark00019200	15	17205263	A	0.47826	0.57565	0.03478	0.496938
12732	100355449|F|0-26:G>A-26:G>A	Mark00012472	9	6724699	G	0.48696	0.57565	0.01739	0.499055
20592	100343299|F|0-6:G>A-6:G>A	Mark00021184	15	5588532	A	0.49565	0.57565	0.03478	0.49966
14875	7629013|F|0-34:A>T-34:A>T	Mark00026458	10	23961482	T	0.13793	0.57196	0.01724	0.250149
10257	9848207|F|0-27:C>A-27:C>A	Mark00012366	7	7822576	A	0.14655	0.57196	0	0.250149
19322	9835416|F|0-25:C>T-25:C>T	Mark00004796	14	4035444	T	0.15086	0.57196	0.02586	0.27393
10727	7565987|F|0-31:G>A-31:G>A	Mark00010265	7	19730954	A	0.15517	0.57196	0.05172	0.296522
14877	9848347|F|0-42:G>A-42:G>A	Mark00013340	10	23961482	A	0.15948	0.57196	0.0431	0.296522
9646	9848952|F|0-28:T>C-28:T>C	Mark00014608	7	649507	T	0.1681	0.57196	0.02586	0.262188
5590	7540777|F|0-17:A>G-17:A>G	Mark00002821	4	9060090	G	0.17241	0.57196	0	0.285375
16764	100255187|F|0-63:A>G-63:A>G	Mark00005474	12	8934695	A	0.17672	0.57196	0.00862	0.285375
89	7545025|F|0-39:C>A-39:C>A	Mark00024572	1	982349	A	0.18103	0.57196	0.05172	0.328181
3551	7573407|F|0-62:A>G-62:A>G	Mark00013013	3	4089740	G	0.18103	0.57196	0	0.296522
12830	7624396|F|0-11:C>T-11:C>T	Mark00007845	9	8028739	T	0.18103	0.57196	0	0.296522
15139	7621730|F|0-22:C>G-22:C>G	Mark00020923	11	1411564	G	0.18103	0.57196	0.06897	0.338139
21351	7630721|F|0-50:T>C-50:T>C	Mark00004892	15	21150215	C	0.18103	0.57196	0.01724	0.307372
352	7563631|F|0-13:A>G-13:A>G	Mark00012005	1	3810587	G	0.18534	0.57196	0.0431	0.328181
11920	7568341|F|0-8:G>A-8:G>A	Mark00007620	8	15439565	A	0.18534	0.57196	0.02586	0.317925
21008	7552822|F|0-6:A>C-6:A>C	Mark00011831	15	12421945	C	0.18534	0.57196	0.06034	0.338139
18680	19448279|F|0-61:C>T-61:C>T	Mark00008428	13	20445350	T	0.19828	0.57196	0	0.317925
141	7629127|F|0-65:G>T-65:G>T	Mark00012036	1	1662124	T	0.20259	0.57196	0.00862	0.328181
17357	100316606|F|0-56:T>C-56:T>C	Mark00022965	12	21331059	T	0.21552	0.57196	0.03448	0.317925
20728	7617438|F|0-38:G>T-38:G>T	Mark00020986	15	7460244	G	0.21983	0.57196	0.09483	0.285375
9636	7569749|F|0-25:C>T-25:C>T	Mark00013250	7	598807	T	0.23707	0.57196	0.00862	0.366231
12491	7610950|F|0-5:G>A-5:G>A	Mark00002991	9	4489134	A	0.23707	0.57196	0.0431	0.383472
14225	100324706|F|0-64:G>A-64:G>A	Mark00023917	10	17161865	G	0.23707	0.57196	0.06034	0.328181
3310	7619231|F|0-16:G>T-16:G>T	Mark00021128	3	807205	T	0.24138	0.57196	0.03448	0.383472
6640	100042699|F|0-28:T>A-28:T>A	Mark00024526	4	31016461	T	0.24138	0.57196	0.06897	0.328181
11449	11826846|F|0-6:T>A-6:T>A	Mark00021697	8	4027093	T	0.24138	0.57196	0.03448	0.3478
16589	7561418|F|0-17:A>G-17:A>G	Mark00021106	12	5409533	G	0.25	0.57196	0.03448	0.391647
1003	7615405|F|0-8:G>A-8:G>A	Mark00019065	1	21624325	A	0.25862	0.57196	0.05172	0.407105
12310	7570000|F|0-18:A>T-18:A>T	Mark00012935	9	2736865	T	0.27586	0.57196	0.01724	0.407105
10173	11824901|F|0-5:A>G-5:A>G	Mark00018469	7	5636751	A	0.28448	0.57196	0.01724	0.399524
14864	9844978|F|0-53:A>T-53:A>T	Mark00023026	10	23863519	T	0.28448	0.57196	0.05172	0.428062
18673	7572057|F|0-5:G>A-5:G>A	Mark00011251	13	20430782	A	0.28448	0.57196	0.01724	0.414388
12031	7631064|F|0-21:G>A-21:G>A	Mark00012604	9	293801	A	0.28879	0.57196	0.00862	0.414388
6995	7629970|F|0-40:G>A-40:G>A	Mark00013447	5	2837580	A	0.2931	0.57196	0	0.414388
19834	7557990|F|0-53:A>G-53:A>G	Mark00024679	14	16173432	A	0.29741	0.57196	0.07759	0.383472
16680	7630525|F|0-63:C>T-63:C>T	Mark00019204	12	7251701	C	0.30172	0.57196	0.03448	0.407105
7336	7631582|F|0-19:G>A-19:G>A	Mark00021199	5	14816964	A	0.31897	0.57196	0.05172	0.451843
41	11826974|F|0-44:G>A-44:G>A	Mark00020689	1	515692	A	0.32759	0.57196	0.08621	0.466558
8926	14508994|F|0-47:G>C-47:G>C	Mark00000688	6	19435003	C	0.34052	0.57196	0.02586	0.457045
6032	9843037|F|0-27:T>A-27:T>A	Mark00021476	4	25171975	A	0.36207	0.57196	0.12069	0.487961
12636	7562927|F|0-15:C>G-15:C>G	Mark00009206	9	5722707	G	0.36207	0.57196	0	0.46195
18842	9843036|F|0-64:C>T-64:C>T	Mark00007247	13	21861493	C	0.36207	0.57196	0.06897	0.440547
1980	7566638|F|0-35:G>A-35:G>A	Mark00022731	2	2833812	A	0.37069	0.57196	0.05172	0.478597
18943	7631699|F|0-36:C>G-36:C>G	Mark00011927	14	226677	G	0.37069	0.57196	0.01724	0.470868
16361	7558662|F|0-7:G>C-7:G>C	Mark00020607	12	2365188	C	0.38362	0.57196	0.0431	0.482015
2163	7621708|F|0-21:T>A-21:T>A	Mark00029116	2	6440341	A	0.38793	0.57196	0.12069	0.494649
17738	7552655|F|0-8:T>C-8:T>C	Mark00004914	13	1263621	C	0.38793	0.57196	0.01724	0.478597
13294	7623522|F|0-57:A>T-57:A>T	Mark00024945	9	20397454	T	0.40517	0.57196	0.06897	0.492717
1660	7605972|F|0-30:C>T-30:C>T	Mark00023657	1	29278063	C	0.41379	0.57196	0.13793	0.451843
20597	7557226|F|0-25:G>A-25:G>A	Mark00007265	15	5660042	A	0.43534	0.57196	0.02586	0.494649
18124	7568432|F|0-68:G>A-68:G>A	Mark00011895	13	9815359	A	0.43966	0.57196	0.03448	0.496284
10590	7621762|F|0-25:T>C-25:T>C	Mark00006101	7	17394205	C	0.4569	0.57196	0.01724	0.497622
7809	7559274|F|0-59:C>T-59:C>T	Mark00029119	5	22467130	C	0.46121	0.57196	0.07759	0.487961
16911	7547194|F|0-7:T>C-7:T>C	Mark00018999	12	15085854	T	0.46552	0.57196	0.05172	0.492717
16841	9845390|F|0-34:C>T-34:C>T	Mark00006106	12	11599628	T	0.46983	0.57196	0.06034	0.5
15553	7624559|F|0-24:T>G-24:T>G	Mark00007855	11	5192573	T	0.47414	0.57196	0.05172	0.494649
2072	7616501|F|0-67:T>C-67:T>C	Mark00008394	2	4917060	C	0.47845	0.57196	0.11207	0.497622
4242	7628064|F|0-57:T>C-57:T>C	Mark00021154	3	15967871	T	0.48276	0.57196	0.08621	0.492717
6412	7540727|F|0-57:T>C-57:T>C	Mark00020386	4	28879565	T	0.48276	0.57196	0.25862	0.457045
5777	7571737|F|0-39:C>T-39:C>T	Mark00020207	4	13036555	T	0.48707	0.57196	0.02586	0.5
6467	7631658|F|0-29:A>G-29:A>G	Mark00011299	4	29337741	A	0.48707	0.57196	0.02586	0.498662
1030	7573253|F|0-8:A>C-8:A>C	Mark00014043	1	22064106	C	0.49569	0.57196	0.00862	0.5
12596	7562016|F|0-20:C>A-20:C>A	Mark00018474	9	5469288	A	0.13248	0.56827	0.02564	0.248375
5491	7541913|F|0-6:C>T-6:C>T	Mark00003632	4	6810135	T	0.13675	0.56827	0.05128	0.272043
14676	11821643|F|0-20:C>A-20:C>A	Mark00002909	10	22312817	A	0.1453	0.56827	0.01709	0.260355
14502	9847232|F|0-12:T>C-12:T>C	Mark00006745	10	20480001	C	0.15385	0.56827	0.03419	0.283439
4684	7571942|F|0-14:T>A-14:T>A	Mark00021768	3	26418229	A	0.16667	0.56827	0.05983	0.315874
10502	7554002|F|0-26:C>T-26:C>T	Mark00009270	7	15851631	T	0.16667	0.56827	0.00855	0.283439
21006	7552822|F|0-49:G>A-49:G>A	Mark00011832	15	12421945	A	0.17094	0.56827	0.01709	0.294543
9740	7563190|F|0-51:G>A-51:G>A	Mark00007893	7	1552350	A	0.17521	0.56827	0.02564	0.305355
10256	7622346|F|0-50:T>C-50:T>C	Mark00028646	7	7822576	T	0.18376	0.56827	0.05983	0.260355
5824	100267976|F|0-12:G>A-12:G>A	Mark00006643	4	15378213	A	0.18803	0.56827	0.08547	0.35503
6206	7562116|F|0-26:T>C-26:T>C	Mark00009693	4	26889878	C	0.19231	0.56827	0.02564	0.326101
17284	7568675|F|0-19:T>C-19:T>C	Mark00028562	12	20618883	C	0.19231	0.56827	0.04274	0.336036
10024	7625700|F|0-7:A>T-7:A>T	Mark00008870	7	3782130	T	0.20513	0.56827	0.03419	0.345679
14962	7540964|F|0-63:T>G-63:T>G	Mark00018267	10	24750469	G	0.20513	0.56827	0.10256	0.381328
19555	100309994|F|0-63:A>T-63:A>T	Mark00009076	14	7712024	T	0.2094	0.56827	0.09402	0.381328
10191	7572403|F|0-28:T>A-28:T>A	Mark00019770	7	5769665	A	0.23077	0.56827	0.06838	0.38951
15705	9835438|F|0-47:G>A-47:G>A	Mark00003009	11	6506587	A	0.23077	0.56827	0	0.35503
5728	7539664|F|0-32:A>T-32:A>T	Mark00010653	4	11829695	T	0.23504	0.56827	0.00855	0.364088
3564	7626333|F|0-15:T>C-15:T>C	Mark00020732	3	4116169	C	0.24359	0.56827	0.02564	0.381328
1612	7554434|F|0-36:T>C-36:T>C	Mark00021090	1	28934522	C	0.25641	0.56827	0.05128	0.404997
18040	7629225|F|0-19:C>T-19:C>T	Mark00012210	13	6303639	T	0.26496	0.56827	0	0.38951
19185	7567059|F|0-22:G>C-22:G>C	Mark00009776	14	2583932	C	0.2735	0.56827	0.01709	0.404997
2200	7566283|F|0-33:T>G-33:T>G	Mark00010360	2	6709736	T	0.28632	0.56827	0.00855	0.404997
8816	7629840|F|0-7:G>A-7:G>A	Mark00011904	6	18334239	A	0.28632	0.56827	0.02564	0.419315
20602	7630035|F|0-29:G>A-29:G>A	Mark00013439	15	5676017	A	0.28632	0.56827	0.02564	0.419315
13528	7571919|F|0-51:C>A-51:C>A	Mark00019183	10	699678	A	0.29487	0.56827	0.02564	0.426036
10395	7570027|F|0-46:C>T-46:C>T	Mark00021197	7	11851096	T	0.31197	0.56827	0.04274	0.444444
4711	7631226|F|0-34:C>T-34:C>T	Mark00021222	3	27126574	C	0.32479	0.56827	0.11966	0.38951
18013	7568259|F|0-40:A>G-40:A>G	Mark00018648	13	4151343	G	0.32906	0.56827	0.09402	0.469282
1132	7557738|F|0-20:C>A-20:C>A	Mark00023796	1	23420539	A	0.34615	0.56827	0.04274	0.464899
13045	9843945|F|0-33:G>A-33:G>A	Mark00008307	9	12639436	A	0.36325	0.56827	0.04274	0.473373
6213	7565492|F|0-53:A>C-53:A>C	Mark00011057	4	26941628	C	0.36752	0.56827	0.05128	0.477171
7036	9847353|F|0-14:T>C-14:T>C	Mark00027717	5	4436512	C	0.36752	0.56827	0.08547	0.483892
16581	7565745|F|0-10:A>G-10:A>G	Mark00021675	12	5347830	A	0.36752	0.56827	0.11966	0.426036
12281	7560092|F|0-37:A>T-37:A>T	Mark00019595	9	2509922	T	0.37179	0.56827	0.05983	0.480678
15980	100057567|F|0-35:A>T-35:A>T	Mark00027624	11	15907590	A	0.38462	0.56827	0.10256	0.444444
5360	7564526|F|0-7:T>C-7:T>C	Mark00024661	4	4426732	C	0.39316	0.56827	0.10256	0.493827
10199	100388504|F|0-5:C>T-5:C>T	Mark00014632	7	5800202	C	0.39744	0.56827	0.04274	0.469282
11602	11826842|F|0-18:C>T-18:C>T	Mark00019761	8	6009321	T	0.39744	0.56827	0.05983	0.489444
1941	7562213|F|0-30:G>A-30:G>A	Mark00023732	2	696743	G	0.41453	0.56827	0.04274	0.477171
18994	100369026|F|0-22:T>A-22:T>A	Mark00027402	14	760894	T	0.4188	0.56827	0.03419	0.480678
7920	7557670|F|0-63:C>T-63:C>T	Mark00020626	5	23571407	C	0.42308	0.56827	0.21368	0.432464
10404	7547953|F|0-51:G>T-51:G>T	Mark00005121	7	11877958	G	0.4359	0.56827	0.05128	0.483892
8465	7565719|F|0-32:C>A-32:C>A	Mark00011104	6	10859676	C	0.44444	0.56827	0.05128	0.486814
55	9848009|F|0-31:T>C-31:T>C	Mark00022994	1	718639	T	0.45726	0.56827	0.04274	0.491782
17806	100294201|F|0-44:C>T-44:C>T	Mark00008168	13	1809200	C	0.45726	0.56827	0.02564	0.493827
21145	9848222|F|0-35:T>A-35:T>A	Mark00014135	15	17961231	A	0.45726	0.56827	0.04274	0.499087
19908	7566580|F|0-7:G>T-7:G>T	Mark00010526	14	17052206	G	0.46154	0.56827	0.03419	0.493827
21114	9848546|F|0-50:C>T-50:C>T	Mark00027832	15	16876865	C	0.46154	0.56827	0.06838	0.489444
8678	7623369|F|0-8:A>T-8:A>T	Mark00005569	6	16038717	T	0.47009	0.56827	0.01709	0.499087
21341	7630801|F|0-5:T>C-5:T>C	Mark00020657	15	21076489	T	0.47436	0.56827	0.04274	0.49558
8408	7629499|F|0-12:G>A-12:G>A	Mark00017803	6	9302569	A	0.48718	0.56827	0.08547	0.49821
4463	7574120|F|0-47:C>T-47:C>T	Mark00019712	3	20186556	C	0.49145	0.56827	0.04274	0.49821
10906	7542412|F|0-20:T>A-20:T>A	Mark00024670	7	22838525	A	0.49145	0.56827	0.07692	0.49821
14757	7625571|F|0-59:C>G-59:C>G	Mark00009479	10	22951675	G	0.10593	0.56458	0.07627	0.246625
15517	7560264|F|0-41:T>C-41:T>C	Mark00006976	11	4740997	C	0.11864	0.56458	0.05085	0.246625
1552	7540053|F|0-50:A>C-50:A>C	Mark00003148	1	28137433	C	0.12712	0.56458	0.0678	0.270181
5344	7568188|F|0-33:T>C-33:T>C	Mark00019161	4	4267375	C	0.13136	0.56458	0.05932	0.270181
9683	100249864|F|0-17:A>C-17:A>C	Mark00026072	7	1014579	C	0.13559	0.56458	0.10169	0.303361
11724	7574327|F|0-43:A>G-43:A>G	Mark00014361	8	8732832	A	0.15254	0.56458	0	0.258546
11069	7627821|F|0-52:C>A-52:C>A	Mark00010317	8	814503	A	0.15678	0.56458	0.02542	0.281528
17038	7626754|F|0-21:T>A-21:T>A	Mark00012711	12	18246879	A	0.16102	0.56458	0	0.270181
1288	7557539|F|0-15:A>G-15:A>G	Mark00005635	1	25291594	G	0.17373	0.56458	0.04237	0.313847
4445	7630643|F|0-44:C>T-44:C>T	Mark00010456	3	19535725	T	0.1822	0.56458	0.00847	0.303361
18624	100223967|F|0-5:G>A-5:G>A	Mark00004264	13	19768749	G	0.19068	0.56458	0.00847	0.303361
15750	11826904|F|0-15:C>T-15:C>T	Mark00012252	11	7057735	T	0.19492	0.56458	0	0.313847
18152	7561729|F|0-38:T>G-38:T>G	Mark00011704	13	11411838	G	0.19492	0.56458	0	0.313847
2349	7569710|F|0-66:C>A-66:C>A	Mark00020683	2	8158020	A	0.20763	0.56458	0.02542	0.343579
5455	100350228|F|0-57:A>C-57:A>C	Mark00012140	4	6019759	C	0.2161	0.56458	0.02542	0.352916
18034	7627336|F|0-67:C>T-67:C>T	Mark00028545	13	4691472	T	0.22034	0.56458	0.08475	0.387389
4672	11820591|F|0-5:C>T-5:C>T	Mark00001161	3	25789987	T	0.22458	0.56458	0.12712	0.410227
17358	9846648|F|0-12:G>A-12:G>A	Mark00009677	12	21331059	G	0.22458	0.56458	0.02542	0.333956
9410	7557831|F|0-31:T>G-31:T>G	Mark00005734	6	24458514	G	0.22881	0.56458	0.0339	0.370727
20439	7573639|F|0-19:C>A-19:C>A	Mark00009623	15	3279728	C	0.23305	0.56458	0.12712	0.281528
5202	7574881|F|0-43:C>T-43:C>T	Mark00014679	4	3099061	T	0.23729	0.56458	0.0339	0.379201
11440	19448674|F|0-48:G>A-48:G>A	Mark00010569	8	3828290	A	0.25847	0.56458	0.07627	0.417265
15888	7559258|F|0-7:A>C-7:A>C	Mark00020152	11	10444552	A	0.26271	0.56458	0.0678	0.352916
17443	7574016|F|0-27:G>A-27:G>A	Mark00013717	12	22097526	A	0.26271	0.56458	0.0339	0.402901
12068	7560261|F|0-33:G>T-33:G>T	Mark00010862	9	646317	T	0.26695	0.56458	0.00847	0.395289
13042	100047806|F|0-49:T>G-49:T>G	Mark00019404	9	12439941	G	0.26695	0.56458	0.26271	0.479316
20925	7626604|F|0-35:A>T-35:A>T	Mark00021687	15	10234698	T	0.26695	0.56458	0.07627	0.424016
263	7568613|F|0-7:G>C-7:G>C	Mark00023986	1	2874086	C	0.27542	0.56458	0.02542	0.410227
12072	7623516|F|0-59:G>C-59:G>C	Mark00005666	9	653205	C	0.27542	0.56458	0.00847	0.402901
5534	7570149|F|0-35:G>A-35:G>A	Mark00011917	4	7959844	A	0.27966	0.56458	0.01695	0.410227
7590	7546570|F|0-45:G>T-45:G>T	Mark00011070	5	19757768	T	0.2839	0.56458	0.00847	0.410227
45	11821290|F|0-41:G>A-41:G>A	Mark00002898	1	584686	A	0.29237	0.56458	0.00847	0.417265
5320	7631656|F|0-6:A>C-6:A>C	Mark00013610	4	4056606	C	0.29237	0.56458	0.04237	0.43048
20559	7631802|F|0-40:A>G-40:A>G	Mark00014066	15	4856219	A	0.29237	0.56458	0.02542	0.402901
11733	7562748|F|0-52:T>C-52:T>C	Mark00019045	8	8820467	T	0.29661	0.56458	0.01695	0.410227
3289	7546469|F|0-10:T>C-10:T>C	Mark00000197	3	666047	T	0.30085	0.56458	0.14407	0.352916
6696	7632213|F|0-31:A>G-31:A>G	Mark00013993	4	31577830	A	0.30085	0.56458	0.05932	0.395289
7075	7627818|F|0-61:A>G-61:A>G	Mark00013333	5	4870473	A	0.30085	0.56458	0.00847	0.417265
11295	11823794|F|0-63:T>C-63:T>C	Mark00023921	8	2356858	C	0.31356	0.56458	0.11864	0.467682
461	7619758|F|0-12:C>T-12:C>T	Mark00007794	1	4793854	T	0.32203	0.56458	0	0.436656
10067	7572998|F|0-13:G>A-13:G>A	Mark00012576	7	4179135	A	0.32203	0.56458	0.0339	0.448147
13758	9847443|F|0-44:C>A-44:C>A	Mark00021737	10	4107329	A	0.32203	0.56458	0.13559	0.475725
5478	100364660|F|0-17:A>T-17:A>T	Mark00021771	4	6570569	A	0.32627	0.56458	0.05932	0.417265
12379	7566038|F|0-7:T>A-7:T>A	Mark00009561	9	3427232	T	0.34746	0.56458	0.0339	0.442545
17445	9847710|F|0-18:T>C-18:T>C	Mark00011413	12	22098409	T	0.34746	0.56458	0.01695	0.448147
5073	7628142|F|0-22:C>T-22:C>T	Mark00026318	4	2139591	T	0.35593	0.56458	0.11864	0.485636
6884	7565511|F|0-68:T>G-68:T>G	Mark00011781	5	1565388	G	0.35593	0.56458	0.01695	0.463229
4005	7570871|F|0-40:T>C-40:T>C	Mark00026382	3	12912873	C	0.36017	0.56458	0.02542	0.467682
15905	7599979|F|0-65:A>T-65:A>T	Mark00024926	11	11579712	A	0.36441	0.56458	0.0339	0.453462
20955	7625953|F|0-30:T>C-30:T>C	Mark00023801	15	10847859	T	0.36441	0.56458	0.10169	0.43048
11958	7557310|F|0-48:T>G-48:T>G	Mark00005024	8	17427505	T	0.38136	0.56458	0.05085	0.458489
17818	9847938|F|0-39:C>T-39:C>T	Mark00011477	13	1871919	C	0.38559	0.56458	0.02542	0.467682
1850	9847902|F|0-47:C>G-47:C>G	Mark00026372	1	31432968	G	0.38983	0.56458	0.08475	0.490807
7653	7568100|F|0-25:A>G-25:A>G	Mark00020145	5	20506842	G	0.38983	0.56458	0.0339	0.48262
16832	100284130|F|0-24:G>T-24:G>T	Mark00007254	12	11297319	G	0.39407	0.56458	0.05932	0.463229
19195	9846757|F|0-28:C>T-28:C>T	Mark00020559	14	2675585	T	0.39831	0.56458	0.05085	0.488365
20059	21585686|F|0-33:C>G-33:C>G	Mark00024631	14	18861309	G	0.39831	0.56458	0.08475	0.492962
825	7557467|F|0-10:T>C-10:T>C	Mark00011709	1	18006303	T	0.40254	0.56458	0.02542	0.475725
10205	7572672|F|0-5:A>G-5:A>G	Mark00010564	7	5847804	G	0.41525	0.56458	0.0678	0.494829
3882	9842171|F|0-17:G>C-17:G>C	Mark00023626	3	11565661	C	0.42797	0.56458	0.05932	0.496409
13700	7627761|F|0-27:G>A-27:G>A	Mark00021647	10	3253771	A	0.43644	0.56458	0.02542	0.494829
17800	11827450|F|0-10:C>T-10:C>T	Mark00012834	13	1765585	T	0.44492	0.56458	0.12712	0.499856
21369	7554166|F|0-62:T>G-62:T>G	Mark00013044	15	21192140	G	0.44915	0.56458	0.0339	0.497702
7921	7557671|F|0-11:G>C-11:G>C	Mark00029165	5	23571407	C	0.45763	0.56458	0.13559	0.498707
9321	7546797|F|0-27:G>C-27:G>C	Mark00021160	6	23492650	G	0.47034	0.56458	0.07627	0.490807
20334	7557357|F|0-5:A>C-5:A>C	Mark00026451	15	2398578	C	0.49153	0.56458	0.10169	0.496409
13471	7618409|F|0-23:C>A-23:C>A	Mark00009026	9	23115110	C	0.49576	0.56458	0.05932	0.497702
7901	7557556|F|0-17:T>C-17:T>C	Mark00026739	5	23386128	C	0.12605	0.56089	0.06723	0.268343
18246	100206134|F|0-21:C>A-21:C>A	Mark00025986	13	14124462	A	0.13445	0.56089	0.05042	0.268343
16945	7553694|F|0-28:G>A-28:G>A	Mark00001132	12	16484885	A	0.13866	0.56089	0.12605	0.322011
8577	7570677|F|0-19:A>G-19:A>G	Mark00023912	6	13955128	G	0.15126	0.56089	0.01681	0.268343
13073	7568884|F|0-31:T>C-31:T>C	Mark00012085	9	13182800	C	0.15546	0.56089	0.02521	0.279641
14678	7573269|F|0-49:C>T-49:C>T	Mark00017848	10	22312817	T	0.15546	0.56089	0.0084	0.268343
20848	7631613|F|0-32:G>C-32:G>C	Mark00012446	15	8924475	C	0.15546	0.56089	0.04202	0.290657
14882	7566270|F|0-24:A>G-24:A>G	Mark00006178	10	24068890	G	0.15966	0.56089	0.01681	0.279641
9695	100288991|F|0-42:A>G-42:A>G	Mark00007686	7	1067197	G	0.16387	0.56089	0.0084	0.279641
18265	7573709|F|0-44:A>T-44:A>T	Mark00029253	13	14449136	T	0.16387	0.56089	0.02521	0.290657
195	100357069|F|0-9:A>T-9:A>T	Mark00012689	1	2111367	A	0.16807	0.56089	0.03361	0.256762
20377	7625477|F|0-50:G>A-50:G>A	Mark00010906	15	2711128	A	0.16807	0.56089	0.01681	0.290657
2984	19449169|F|0-13:T>A-13:T>A	Mark00013880	2	16260364	A	0.17227	0.56089	0.0084	0.290657
9543	100258656|F|0-33:T>C-33:T>C	Mark00005808	6	25762598	C	0.17227	0.56089	0.04202	0.311842
5156	11825026|F|0-19:C>A-19:C>A	Mark00008981	4	2714857	C	0.18908	0.56089	0.02521	0.290657
6365	7561589|F|0-50:G>T-50:G>T	Mark00008734	4	28447636	T	0.18908	0.56089	0.10924	0.368618
18142	100284970|F|0-20:C>T-20:C>T	Mark00023838	13	10675873	T	0.18908	0.56089	0.10924	0.368618
12724	100328598|F|0-15:C>A-15:C>A	Mark00019133	9	6647596	A	0.19328	0.56089	0.03361	0.331897
19461	7618448|F|0-13:G>T-13:G>T	Mark00020075	14	6266536	T	0.19328	0.56089	0.06723	0.350823
2023	7574268|F|0-28:T>G-28:T>G	Mark00013698	2	3982756	G	0.19748	0.56089	0.0084	0.322011
9895	100339117|F|0-34:A>C-34:A>C	Mark00020147	7	2752839	C	0.20588	0.56089	0.02521	0.341501
12784	100346586|F|0-19:C>A-19:C>A	Mark00011695	9	7224417	A	0.20588	0.56089	0.09244	0.377092
2177	7553684|F|0-31:T>C-31:T>C	Mark00028333	2	6551367	C	0.21008	0.56089	0.13445	0.400819
12831	9845465|F|0-14:G>T-14:G>T	Mark00007846	9	8028739	G	0.21008	0.56089	0.01681	0.322011
15585	100338114|F|0-50:G>A-50:G>A	Mark00011078	11	5505740	A	0.21429	0.56089	0.05882	0.368618
1364	7546794|F|0-54:C>A-54:C>A	Mark00006566	1	26283085	A	0.21849	0.56089	0.01681	0.350823
5705	7567021|F|0-10:A>G-10:A>G	Mark00024057	4	11110346	G	0.21849	0.56089	0.05042	0.368618
17283	7568675|F|0-14:G>A-14:G>A	Mark00022998	12	20618883	G	0.22689	0.56089	0.08403	0.301391
1789	7555556|F|0-16:A>G-16:A>G	Mark00008615	1	30902150	G	0.2395	0.56089	0.05882	0.393193
9223	11825592|F|0-50:A>G-50:A>G	Mark00020076	6	22420623	G	0.2395	0.56089	0.05882	0.393193
20478	9848810|F|0-62:C>A-62:C>A	Mark00012856	15	3583321	C	0.2395	0.56089	0.05882	0.331897
4579	7621386|F|0-24:T>C-24:T>C	Mark00026014	3	22982168	C	0.2437	0.56089	0.05042	0.393193
63	11827011|F|0-38:T>C-38:T>C	Mark00020142	1	730695	T	0.2563	0.56089	0.05882	0.350823
14970	9845573|F|0-51:T>A-51:T>A	Mark00006319	11	88911	A	0.26471	0.56089	0.10924	0.434715
10299	7554348|F|0-8:G>T-8:G>T	Mark00020424	7	9913067	T	0.27731	0.56089	0.11765	0.446296
9007	11822957|F|0-29:G>T-29:G>T	Mark00008339	6	20454973	T	0.28571	0.56089	0.08403	0.440647
19253	7571261|F|0-47:C>G-47:C>G	Mark00010747	14	3468403	G	0.29412	0.56089	0.08403	0.446296
2876	7626149|F|0-40:G>A-40:G>A	Mark00011886	2	13945905	A	0.30252	0.56089	0.01681	0.428501
14438	7623628|F|0-53:T>A-53:T>A	Mark00008897	10	19980956	A	0.30672	0.56089	0.05882	0.446296
20558	7631801|F|0-43:C>T-43:C>T	Mark00014067	15	4856219	C	0.30672	0.56089	0.04202	0.408163
13411	7630492|F|0-23:T>A-23:T>A	Mark00011128	9	22463457	A	0.31513	0.56089	0.0084	0.434715
18689	7632055|F|0-46:A>G-46:A>G	Mark00023058	13	20462731	G	0.31933	0.56089	0.05042	0.451663
53	7631707|F|0-33:A>C-33:A>C	Mark00022964	1	668117	C	0.32353	0.56089	0.14286	0.477932
290	7626949|F|0-6:G>C-6:G>C	Mark00010796	1	3098638	C	0.32353	0.56089	0.05882	0.456747
17654	7560300|F|0-5:A>G-5:A>G	Mark00023876	13	421351	G	0.33193	0.56089	0.0084	0.446296
17431	7617819|F|0-58:C>T-58:C>T	Mark00003784	12	21965664	C	0.33613	0.56089	0.08403	0.415225
7124	7551965|F|0-52:C>T-52:C>T	Mark00021076	5	5653331	T	0.34034	0.56089	0.02521	0.456747
8363	11823289|F|0-47:T>C-47:T>C	Mark00021445	6	8557194	C	0.34454	0.56089	0.33613	0.499682
15184	7629594|F|0-16:T>C-16:T>C	Mark00026328	11	1884253	T	0.35294	0.56089	0.06723	0.434715
10723	7629589|F|0-15:T>G-15:T>G	Mark00026344	7	19356644	T	0.36134	0.56089	0.06723	0.440647
2600	100342021|F|0-9:C>G-9:C>G	Mark00011495	2	10618903	G	0.36555	0.56089	0.0084	0.466069
2219	7566244|F|0-48:C>T-48:C>T	Mark00007814	2	7008510	T	0.38655	0.56089	0.03361	0.481322
16165	9843850|F|0-16:G>A-16:G>A	Mark00007838	12	266389	A	0.39916	0.56089	0.12605	0.49714
3573	9847772|F|0-15:G>A-15:G>A	Mark00020534	3	4213813	G	0.40336	0.56089	0.08403	0.461549
20856	7550148|F|0-5:A>C-5:A>C	Mark00018929	15	9047229	A	0.40336	0.56089	0.06723	0.466069
7069	7632113|F|0-22:A>C-22:A>C	Mark00023133	5	4757459	C	0.40756	0.56089	0.04202	0.489796
8672	7632695|F|0-36:A>G-36:A>G	Mark00026511	6	15990523	G	0.40756	0.56089	0.0084	0.484429
10217	7611752|F|0-39:T>A-39:T>A	Mark00019894	7	5961627	A	0.40756	0.56089	0.09244	0.495728
20622	11826191|F|0-28:T>C-28:T>C	Mark00020713	15	5779165	C	0.41176	0.56089	0.01681	0.487254
7408	7569849|F|0-46:C>T-46:C>T	Mark00013274	5	16691438	C	0.41597	0.56089	0.0084	0.484429
3554	7566240|F|0-51:G>A-51:G>A	Mark00024794	3	4110920	A	0.42017	0.56089	0.15126	0.499965
7187	9846222|F|0-51:G>A-51:G>A	Mark00017776	5	8014581	G	0.42017	0.56089	0.06723	0.47426
8673	7632695|F|0-47:C>A-47:C>A	Mark00014463	6	15990523	A	0.42017	0.56089	0.03361	0.492056
2848	7559405|F|0-33:C>A-33:C>A	Mark00023758	2	13548155	A	0.44118	0.56089	0.15966	0.499117
5146	11826312|F|0-52:T>C-52:T>C	Mark00010282	4	2673045	T	0.44118	0.56089	0.02521	0.489796
17568	7562464|F|0-9:A>G-9:A>G	Mark00005910	12	23601719	G	0.44538	0.56089	0.01681	0.495728
10230	100325581|F|0-46:C>A-46:C>A	Mark00020113	7	6258907	C	0.45798	0.56089	0.12605	0.477932
20190	100369790|F|0-30:A>G-30:A>G	Mark00024932	15	1232394	G	0.45798	0.56089	0.07563	0.499965
5686	9849039|F|0-15:A>C-15:A>C	Mark00014555	4	10763894	C	0.47059	0.56089	0	0.49827
9596	11820155|F|0-28:C>A-28:C>A	Mark00025871	7	260972	C	0.47059	0.56089	0.13445	0.481322
20293	7621300|F|0-28:T>A-28:T>A	Mark00006748	15	2029886	A	0.47059	0.56089	0.06723	0.499965
11391	9846150|F|0-32:C>A-32:C>A	Mark00029152	8	3367459	A	0.47899	0.56089	0.06723	0.499682
6373	7626950|F|0-29:G>A-29:G>A	Mark00023971	4	28474349	A	0.48739	0.56089	0.18487	0.487254
20947	7624827|F|0-55:A>G-55:A>G	Mark00009277	15	10503553	A	0.48739	0.56089	0.05042	0.49714
20607	11824583|F|0-56:T>C-56:T>C	Mark00007775	15	5718037	C	0.4916	0.56089	0.02521	0.499965
5651	7545129|F|0-35:G>T-35:G>T	Mark00001505	4	10074619	T	0.14583	0.5572	0.04167	0.277778
2545	7550682|F|0-35:T>C-35:T>C	Mark00003641	2	10125308	C	0.15833	0.5572	0.01667	0.277778
4103	100223213|F|0-10:C>T-10:C>T	Mark00004209	3	14065513	T	0.1625	0.5572	0.00833	0.277778
1995	7571531|F|0-55:C>G-55:C>G	Mark00010439	2	3261080	C	0.17083	0.5572	0.00833	0.277778
5543	7574682|F|0-5:T>C-5:T>C	Mark00024074	4	8123013	C	0.17917	0.5572	0.05833	0.329861
16561	11825560|F|0-31:A>T-31:A>T	Mark00029192	12	5022445	T	0.17917	0.5572	0.05833	0.329861
6831	9846672|F|0-47:T>C-47:T>C	Mark00013370	5	738469	T	0.18333	0.5572	0	0.299444
11592	7574439|F|0-25:A>G-25:A>G	Mark00020784	8	5687304	G	0.18333	0.5572	0.03333	0.32
6417	7563073|F|0-24:T>A-24:T>A	Mark00008245	4	28896298	A	0.19167	0.5572	0.01667	0.32
18199	7573745|F|0-60:G>A-60:G>A	Mark00012968	13	13054936	A	0.19167	0.5572	0.03333	0.329861
4344	7624201|F|0-50:C>T-50:C>T	Mark00013329	3	17423969	C	0.2	0.5572	0.06667	0.277778
21180	9842215|F|0-33:G>A-33:G>A	Mark00024694	15	18497755	G	0.20417	0.5572	0.075	0.277778
20717	7554014|F|0-25:G>C-25:G>C	Mark00002434	15	7424470	C	0.20833	0.5572	0.01667	0.339444
20492	7571322|F|0-37:T>C-37:T>C	Mark00011888	15	3805912	T	0.22083	0.5572	0.125	0.266528
8696	7613338|F|0-24:T>G-24:T>G	Mark00001802	6	16406802	G	0.225	0.5572	0.03333	0.366528
15857	7562010|F|0-35:T>C-35:T>C	Mark00012386	11	9260573	C	0.225	0.5572	0.06667	0.383194
3023	100350309|F|0-10:A>G-10:A>G	Mark00020692	2	17677783	G	0.22917	0.5572	0.05833	0.383194
4901	9843166|F|0-46:T>G-46:T>G	Mark00007341	4	768843	G	0.24167	0.5572	0.01667	0.375
3515	7630398|F|0-11:C>A-11:C>A	Mark00023027	3	3555214	A	0.25	0.5572	0.1	0.42
8379	7569707|F|0-26:C>T-26:C>T	Mark00021787	6	8786166	C	0.25	0.5572	0.08333	0.329861
8537	7561186|F|0-36:A>C-36:A>C	Mark00008586	6	13227579	C	0.25	0.5572	0.06667	0.406111
16584	7628164|F|0-59:T>C-59:T>C	Mark00027726	12	5378034	T	0.25	0.5572	0.06667	0.339444
18607	7527302|F|0-68:G>A-68:G>A	Mark00011389	13	19508705	A	0.25417	0.5572	0.05833	0.406111
4794	100264193|F|0-24:A>G-24:A>G	Mark00006369	4	135211	A	0.25833	0.5572	0.01667	0.375
18920	7627539|F|0-58:C>T-58:C>T	Mark00029427	13	22780677	T	0.2625	0.5572	0.025	0.39875
21070	9847905|F|0-11:T>C-11:T>C	Mark00013938	15	15033430	T	0.26667	0.5572	0.03333	0.375
15448	7628749|F|0-39:A>G-39:A>G	Mark00024847	11	4219501	G	0.27917	0.5572	0.025	0.413194
631	7619535|F|0-41:C>T-41:C>T	Mark00002996	1	11891226	T	0.2875	0.5572	0.00833	0.413194
10557	100229408|F|0-9:C>T-9:C>T	Mark00019487	7	16908816	T	0.29583	0.5572	0.075	0.444444
9086	7620780|F|0-41:A>G-41:A>G	Mark00005558	6	21112978	G	0.3	0.5572	0.05	0.43875
12973	11823178|F|0-6:G>T-6:G>T	Mark00010445	9	10643424	T	0.30417	0.5572	0.025	0.432778
6381	9846679|F|0-9:C>T-9:C>T	Mark00009301	4	28572080	C	0.3125	0.5572	0.04167	0.413194
19517	7555936|F|0-34:A>C-34:A>C	Mark00007117	14	7200918	A	0.32083	0.5572	0.00833	0.432778
19421	11815812|F|0-44:C>T-44:C>T	Mark00005439	14	5753867	T	0.325	0.5572	0.01667	0.444444
8634	7571485|F|0-13:T>G-13:T>G	Mark00026874	6	15632720	G	0.34167	0.5572	0.06667	0.46875
11049	100055933|F|0-9:G>A-9:G>A	Mark00001127	8	486369	A	0.35	0.5572	0.08333	0.476528
6659	7631370|F|0-10:C>T-10:C>T	Mark00021259	4	31272881	C	0.35417	0.5572	0.05833	0.43875
5251	7626288|F|0-15:C>T-15:C>T	Mark00010304	4	3504769	T	0.37083	0.5572	0.025	0.472778
20811	11826537|F|0-51:C>T-51:C>T	Mark00021084	15	8600936	C	0.4	0.5572	0.05	0.46875
7444	100351165|F|0-63:G>A-63:G>A	Mark00020182	5	17553668	A	0.40833	0.5572	0.23333	0.49875
13145	9846133|F|0-13:A>C-13:A>C	Mark00021110	9	17335515	C	0.41667	0.5572	0.1	0.497778
18157	7571824|F|0-5:A>G-5:A>G	Mark00012294	13	12113412	G	0.41667	0.5572	0.01667	0.48875
15959	7629031|F|0-15:T>C-15:T>C	Mark00011983	11	15079270	T	0.425	0.5572	0.01667	0.486111
8094	7557470|F|0-25:C>T-25:C>T	Mark00007347	5	25061223	T	0.42917	0.5572	0.025	0.493194
21337	7618874|F|0-52:A>T-52:A>T	Mark00021061	15	21056257	T	0.42917	0.5572	0.025	0.493194
4616	100218416|F|0-44:C>T-44:C>T	Mark00025998	3	23890529	C	0.45417	0.5572	0.125	0.476528
16167	7540785|F|0-57:G>C-57:G>C	Mark00001177	12	269159	C	0.45833	0.5572	0.2	0.493194
8380	7616572|F|0-42:T>A-42:T>A	Mark00025079	6	8786166	T	0.47083	0.5572	0.09167	0.48875
16041	7540353|F|0-7:G>C-7:G>C	Mark00021689	11	17325241	C	0.47083	0.5572	0.075	0.499861
12955	14507026|F|0-39:A>T-39:A>T	Mark00006098	9	10228518	T	0.47917	0.5572	0.025	0.499861
7805	7538409|F|0-62:G>T-62:G>T	Mark00001979	5	22406834	G	0.48333	0.5572	0.06667	0.495
5003	7557570|F|0-32:T>C-32:T>C	Mark00007391	4	1665302	T	0.4875	0.5572	0.04167	0.497778
11698	7631133|F|0-68:T>A-68:T>A	Mark00019224	8	7762033	T	0.5	0.5572	0.05	0.49875
17273	100367170|F|0-14:C>T-14:C>T	Mark00024048	12	20558017	T	0.1281	0.55351	0.07438	0.275937
465	7566395|F|0-43:G>C-43:G>C	Mark00004427	1	4975215	C	0.1405	0.55351	0.04959	0.275937
2354	7559210|F|0-32:A>G-32:A>G	Mark00012015	2	8197174	G	0.14876	0.55351	0.03306	0.275937
2607	7565179|F|0-31:C>T-31:C>T	Mark00005610	2	10681567	T	0.15289	0.55351	0.00826	0.264736
18021	7570834|F|0-26:G>A-26:G>A	Mark00011647	13	4291372	A	0.16116	0.55351	0.00826	0.275937
959	100123207|F|0-35:G>C-35:G>C	Mark00025900	1	20819797	G	0.16529	0.55351	0.03306	0.253261
2503	7548201|F|0-34:C>T-34:C>T	Mark00002563	2	9641488	T	0.16942	0.55351	0.05785	0.318011
11564	100055770|F|0-68:A>C-68:A>C	Mark00001119	8	5123713	C	0.16942	0.55351	0.07438	0.327846
1287	7568193|F|0-27:A>G-27:A>G	Mark00024629	1	25291512	G	0.17355	0.55351	0.06612	0.327846
11503	7554461|F|0-10:T>C-10:T>C	Mark00026767	8	4544116	C	0.17769	0.55351	0.07438	0.337409
16209	7567119|F|0-32:A>G-32:A>G	Mark00009890	12	707636	G	0.17769	0.55351	0.00826	0.297521
3631	7554537|F|0-59:A>G-59:A>G	Mark00004575	3	4867346	A	0.19008	0.55351	0.01653	0.297521
14002	100328226|F|0-15:G>A-15:G>A	Mark00020120	10	11612975	A	0.19421	0.55351	0.10744	0.372925
4920	7627312|F|0-54:A>T-54:A>T	Mark00010960	4	882765	T	0.20248	0.55351	0.00826	0.327846
18164	11825612|F|0-23:C>T-23:C>T	Mark00024854	13	12331840	T	0.20661	0.55351	0.03306	0.346698
4137	100326562|F|0-35:T>C-35:T>C	Mark00022987	3	14500148	T	0.21074	0.55351	0.04132	0.307902
13397	7552608|F|0-12:A>C-12:A>C	Mark00023698	9	22416326	C	0.21901	0.55351	0.07438	0.381122
2784	7553997|F|0-51:A>G-51:A>G	Mark00023686	2	13005348	G	0.22314	0.55351	0.08264	0.389044
8268	7615677|F|0-68:C>A-68:C>A	Mark00008277	6	4245739	C	0.22727	0.55351	0.04132	0.327846
8652	7571460|F|0-7:T>G-7:T>G	Mark00009575	6	15889760	G	0.22727	0.55351	0.07438	0.389044
9651	9846946|F|0-29:C>G-29:C>G	Mark00005335	7	701104	C	0.23554	0.55351	0.07438	0.318011
4946	7547946|F|0-12:T>G-12:T>G	Mark00001301	4	1136100	T	0.23967	0.55351	0.01653	0.355713
8583	7624497|F|0-23:T>G-23:T>G	Mark00020503	6	14100966	G	0.2438	0.55351	0.04132	0.389044
6533	7569248|F|0-5:T>C-5:T>C	Mark00008623	4	30070299	T	0.25207	0.55351	0.02479	0.364456
7429	11825538|F|0-54:C>A-54:C>A	Mark00023121	5	17365084	A	0.2562	0.55351	0.04959	0.404071
4148	7552597|F|0-7:C>T-7:C>T	Mark00024844	3	14576881	T	0.26033	0.55351	0.04132	0.404071
10109	7630904|F|0-54:C>T-54:C>T	Mark00020718	7	4563357	C	0.26033	0.55351	0.07438	0.346698
3724	7562379|F|0-44:C>A-44:C>A	Mark00022858	3	6629519	A	0.2686	0.55351	0.10744	0.436855
16320	7625658|F|0-43:T>A-43:T>A	Mark00007397	12	1789723	A	0.27273	0.55351	0.03306	0.411174
10048	7562762|F|0-43:A>T-43:A>T	Mark00009134	7	3935154	T	0.27686	0.55351	0.04132	0.418004
7732	7559530|F|0-47:C>G-47:C>G	Mark00010507	5	21408966	G	0.28099	0.55351	0.01653	0.411174
19717	100369944|F|0-20:G>A-20:G>A	Mark00013644	14	14466053	A	0.28926	0.55351	0.01653	0.418004
16660	100361554|F|0-7:C>T-7:C>T	Mark00012976	12	6669289	C	0.30165	0.55351	0.07438	0.389044
19218	9847999|F|0-33:A>T-33:A>T	Mark00021175	14	3040918	A	0.30165	0.55351	0.04132	0.404071
10373	9848516|F|0-52:T>G-52:T>G	Mark00019236	7	11588590	G	0.30579	0.55351	0.06612	0.448057
17927	11827332|F|0-13:C>G-13:C>G	Mark00023118	13	3291958	C	0.30579	0.55351	0.08264	0.389044
18612	9847838|F|0-50:G>A-50:G>A	Mark00023953	13	19510483	G	0.30579	0.55351	0.09917	0.381122
262	7568613|F|0-14:G>A-14:G>A	Mark00011966	1	2874086	A	0.30992	0.55351	0.05785	0.448057
16721	7574444|F|0-16:T>C-16:T>C	Mark00020769	12	8008259	C	0.30992	0.55351	0.00826	0.430845
11167	7554624|F|0-13:A>C-13:A>C	Mark00023769	8	1657263	C	0.31818	0.55351	0.12397	0.471279
7097	7628877|F|0-5:C>T-5:C>T	Mark00020738	5	5026853	C	0.32645	0.55351	0.09091	0.404071
17931	7631058|F|0-14:A>T-14:A>T	Mark00029209	13	3339489	A	0.32645	0.55351	0.02479	0.430845
1730	100326800|F|0-7:T>G-7:T>G	Mark00010274	1	30336446	T	0.33471	0.55351	0.07438	0.418004
21272	100308264|F|0-7:T>C-7:T>C	Mark00020598	15	20079739	T	0.33471	0.55351	0.10744	0.404071
13574	9848203|F|0-29:T>C-29:T>C	Mark00010941	10	1263650	T	0.34711	0.55351	0.01653	0.448057
2810	7573686|F|0-63:C>T-63:C>T	Mark00013665	2	13208744	T	0.35124	0.55351	0.04132	0.467181
19020	100373342|F|0-51:G>A-51:G>A	Mark00013856	14	913550	A	0.35537	0.55351	0	0.458165
6028	7572746|F|0-18:G>A-18:G>A	Mark00026497	4	25166409	A	0.36777	0.55351	0.07438	0.481934
11190	7546337|F|0-63:T>A-63:T>A	Mark00018871	8	1760633	T	0.36777	0.55351	0.30579	0.337409
8590	7572279|F|0-48:T>C-48:T>C	Mark00014246	6	14375946	C	0.38843	0.55351	0.03306	0.481934
8604	14511402|F|0-38:T>G-38:T>G	Mark00019228	6	14887906	G	0.38843	0.55351	0.1157	0.494229
32	7551647|F|0-24:C>T-24:C>T	Mark00005276	1	303123	T	0.39669	0.55351	0.04959	0.487672
3999	7575130|F|0-30:A>G-30:A>G	Mark00014524	3	12904327	G	0.40083	0.55351	0.04132	0.487672
10644	7621369|F|0-22:G>A-22:G>A	Mark00010703	7	18079357	A	0.40909	0.55351	0.04132	0.49013
3937	14313856|F|0-5:T>G-5:T>G	Mark00028880	3	12114441	G	0.41736	0.55351	0.04132	0.492316
2324	9845710|F|0-59:G>A-59:G>A	Mark00022856	2	8045952	A	0.42975	0.55351	0.01653	0.492316
14306	7572928|F|0-17:T>A-17:T>A	Mark00028627	10	18565959	A	0.42975	0.55351	0.08264	0.498327
18001	7629898|F|0-52:C>T-52:C>T	Mark00021682	13	4014291	C	0.42975	0.55351	0.06612	0.478656
12032	7631066|F|0-8:G>A-8:G>A	Mark00020194	9	293801	G	0.44215	0.55351	0.05785	0.48494
12481	9848812|F|0-13:G>C-13:G>C	Mark00013656	9	4389329	C	0.45455	0.55351	0.06612	0.499693
9656	7562067|F|0-27:C>T-27:C>T	Mark00023024	7	763057	C	0.4876	0.55351	0.04959	0.497234
2622	7610829|F|0-41:G>A-41:G>A	Mark00000854	2	10835397	A	0.13525	0.54982	0.10656	0.305966
12060	100366127|F|0-35:C>T-35:C>T	Mark00013336	9	551844	T	0.13934	0.54982	0.01639	0.251545
3025	7568251|F|0-8:G>A-8:G>A	Mark00021202	2	17677783	A	0.14344	0.54982	0.05738	0.285004
15655	100307126|F|0-17:T>A-17:T>A	Mark00024767	11	5969551	A	0.15574	0.54982	0.04918	0.295619
3566	7619318|F|0-36:G>T-36:G>T	Mark00004561	3	4136064	T	0.16803	0.54982	0.02459	0.295619
6745	7628094|F|0-27:A>C-27:A>C	Mark00014206	4	32025074	C	0.18033	0.54982	0.08197	0.344665
7829	7554637|F|0-56:T>G-56:T>G	Mark00008342	5	22607002	G	0.18852	0.54982	0	0.305966
4101	7569570|F|0-10:G>T-10:G>T	Mark00020018	3	14065447	T	0.20492	0.54982	0.04918	0.353668
8360	7572764|F|0-54:T>A-54:T>A	Mark00013919	6	8365742	T	0.20902	0.54982	0.0082	0.325853
13644	11827386|F|0-66:G>A-66:G>A	Mark00023056	10	2426806	A	0.20902	0.54982	0.02459	0.344665
18850	7571304|F|0-11:C>T-11:C>T	Mark00012950	13	21954934	T	0.21311	0.54982	0	0.335394
13911	7566653|F|0-36:A>G-36:A>G	Mark00007603	10	6977115	G	0.22131	0.54982	0.06557	0.379065
14822	7565592|F|0-14:A>G-14:A>G	Mark00003977	10	23611806	G	0.22131	0.54982	0.03279	0.362403
11423	14507167|F|0-39:C>T-39:C>T	Mark00004287	8	3699188	C	0.22541	0.54982	0.10656	0.285004
3826	7569189|F|0-27:A>G-27:A>G	Mark00012791	3	10431638	G	0.22951	0.54982	0.08197	0.394652
9435	7573142|F|0-55:C>A-55:C>A	Mark00011605	6	24657635	C	0.23361	0.54982	0.10656	0.295619
14446	9848709|F|0-35:G>T-35:G>T	Mark00019227	10	20019924	T	0.2418	0.54982	0.02459	0.379065
16684	7546211|F|0-19:G>A-19:G>A	Mark00006504	12	7279039	G	0.2418	0.54982	0.07377	0.325853
5068	7566539|F|0-22:T>G-22:T>G	Mark00020711	4	2118898	G	0.2541	0.54982	0.06557	0.409164
11091	11824521|F|0-18:G>T-18:G>T	Mark00012483	8	954151	G	0.2582	0.54982	0.02459	0.370868
2188	7625930|F|0-38:T>C-38:T>C	Mark00020021	2	6612368	C	0.2623	0.54982	0.06557	0.416017
5385	7555024|F|0-14:C>T-14:C>T	Mark00005133	4	4994423	T	0.26639	0.54982	0.12295	0.440742
10457	7610732|F|0-11:G>C-11:G>C	Mark00027620	7	14699200	C	0.27459	0.54982	0.04098	0.416017
6387	100306403|F|0-58:C>G-58:C>G	Mark00021108	4	28668698	G	0.27869	0.54982	0.09836	0.440742
19936	7547203|F|0-35:A>G-35:A>G	Mark00020415	14	17306223	G	0.27869	0.54982	0.06557	0.428917
20493	7616403|F|0-27:G>T-27:G>T	Mark00022670	15	3848239	T	0.29508	0.54982	0.2623	0.489116
2208	100227948|F|0-17:G>T-17:G>T	Mark00004625	2	6773372	G	0.29918	0.54982	0.10656	0.370868
12425	7614509|F|0-46:T>C-46:T>C	Mark00006712	9	3848920	C	0.30328	0.54982	0.01639	0.428917
9364	7570682|F|0-7:C>G-7:C>G	Mark00021722	6	23917281	G	0.31148	0.54982	0.08197	0.456463
15255	7555094|F|0-38:G>C-38:G>C	Mark00006936	11	2352884	C	0.31557	0.54982	0.02459	0.440742
1557	7630503|F|0-7:G>A-7:G>A	Mark00012152	1	28170847	A	0.33197	0.54982	0.04098	0.456463
5257	11825405|F|0-51:A>G-51:A>G	Mark00028577	4	3600110	G	0.33607	0.54982	0.01639	0.451492
7469	7570801|F|0-30:C>G-30:C>G	Mark00023973	5	18168380	C	0.33607	0.54982	0.11475	0.402042
17656	100263377|F|0-15:T>A-15:T>A	Mark00006279	13	421425	T	0.33607	0.54982	0.01639	0.440742
7332	7541158|F|0-8:C>A-8:C>A	Mark00028248	5	14471912	A	0.34016	0.54982	0.07377	0.469766
19368	7572360|F|0-33:A>T-33:A>T	Mark00013031	14	4974939	A	0.35246	0.54982	0.04918	0.440742
11587	7628803|F|0-32:C>T-32:C>T	Mark00014069	8	5572299	C	0.35656	0.54982	0.02459	0.451492
16481	19448248|F|0-47:C>A-47:C>A	Mark00017729	12	4070277	C	0.37295	0.54982	0.07377	0.446251
10323	7574770|F|0-21:A>G-21:A>G	Mark00014440	7	10397776	G	0.37705	0.54982	0.01639	0.473663
16327	7561540|F|0-68:T>A-68:T>A	Mark00009922	12	1823891	T	0.39344	0.54982	0.03279	0.469766
19021	7574335|F|0-30:T>G-30:T>G	Mark00021254	14	913550	T	0.40164	0.54982	0.06557	0.465601
2779	100346636|F|0-24:G>A-24:G>A	Mark00011698	2	12860224	A	0.40574	0.54982	0.02459	0.486563
1860	7558489|F|0-65:G>C-65:G>C	Mark00026250	1	31595305	C	0.42213	0.54982	0.04098	0.493416
861	11825551|F|0-7:T>A-7:T>A	Mark00021704	1	18827250	T	0.43033	0.54982	0.09016	0.473663
14585	9848681|F|0-27:A>G-27:A>G	Mark00020757	10	21706974	G	0.43033	0.54982	0.07377	0.49785
6935	11824878|F|0-61:A>G-61:A>G	Mark00021165	5	2210207	A	0.45082	0.54982	0.09836	0.48065
4114	7565799|F|0-25:G>C-25:G>C	Mark00024958	3	14198438	G	0.46311	0.54982	0.05738	0.4914
5773	7629020|F|0-60:G>A-60:G>A	Mark00009578	4	13021743	A	0.13008	0.54613	0.06504	0.272325
10455	7628143|F|0-35:A>G-35:A>G	Mark00019158	7	14450225	G	0.15447	0.54613	0.01626	0.272325
19539	9846794|F|0-48:G>T-48:G>T	Mark00010544	14	7379331	G	0.15447	0.54613	0	0.26122
20967	100365913|F|0-21:G>A-21:G>A	Mark00013314	15	11076821	A	0.15854	0.54613	0.07317	0.314099
10944	100377516|F|0-40:C>T-40:C>T	Mark00019253	7	23172314	T	0.16667	0.54613	0.05691	0.314099
5550	14508867|F|0-36:T>C-36:T>C	Mark00006024	4	8312992	C	0.17073	0.54613	0.01626	0.29374
6731	7573665|F|0-15:A>G-15:A>G	Mark00013758	4	31925587	A	0.19919	0.54613	0.02439	0.304052
12378	7621504|F|0-35:A>G-35:A>G	Mark00021044	9	3385064	G	0.20325	0.54613	0.09756	0.377024
5747	7621428|F|0-15:T>C-15:T>C	Mark00012452	4	12309398	C	0.21138	0.54613	0	0.333399
19613	19448086|F|0-50:A>G-50:A>G	Mark00009435	14	10025010	G	0.22764	0.54613	0.04878	0.377024
16265	7555698|F|0-5:G>C-5:G>C	Mark00003299	12	1262574	G	0.23577	0.54613	0.03252	0.342653
10605	7621449|F|0-54:G>C-54:G>C	Mark00007579	7	17725295	C	0.2439	0.54613	0.03252	0.384956
1613	7627517|F|0-66:A>G-66:A>G	Mark00005804	1	28940316	G	0.24797	0.54613	0.07317	0.407165
20412	7554254|F|0-21:C>A-21:C>A	Mark00011346	15	3024610	A	0.24797	0.54613	0.00813	0.377024
6341	7547904|F|0-7:C>A-7:C>A	Mark00006292	4	28268191	C	0.25203	0.54613	0.01626	0.368828
10598	11822982|F|0-50:T>C-50:T>C	Mark00002167	7	17496783	T	0.26016	0.54613	0.03252	0.368828
8106	7554711|F|0-7:A>T-7:A>T	Mark00019472	5	25122129	T	0.26423	0.54613	0.10569	0.433076
10666	7564532|F|0-10:C>T-10:C>T	Mark00009806	7	18403379	C	0.26423	0.54613	0.02439	0.377024
15442	7632420|F|0-6:T>A-6:T>A	Mark00014160	11	4109011	A	0.26423	0.54613	0.04065	0.407165
20992	7572256|F|0-41:A>G-41:A>G	Mark00021765	15	11914598	A	0.26423	0.54613	0.05691	0.360368
16650	19446807|F|0-46:T>A-46:T>A	Mark00025124	12	6329627	A	0.27236	0.54613	0.07317	0.426995
14832	100164985|F|0-64:C>T-64:C>T	Mark00025929	10	23676526	C	0.28049	0.54613	0.05691	0.377024
14999	7614990|F|0-46:T>C-46:T>C	Mark00020949	11	283502	C	0.28455	0.54613	0.04878	0.426995
630	7547273|F|0-25:A>G-25:A>G	Mark00020004	1	11884250	G	0.29268	0.54613	0.01626	0.420649
19750	7619730|F|0-45:C>T-45:C>T	Mark00023867	14	15002632	T	0.29675	0.54613	0.12195	0.459515
8751	7632319|F|0-9:C>T-9:C>T	Mark00014498	6	17432967	C	0.33333	0.54613	0.03252	0.433076
18233	100271665|F|0-21:A>T-21:A>T	Mark00026791	13	14013153	A	0.34146	0.54613	0.0813	0.420649
19073	7573411|F|0-40:G>T-40:G>T	Mark00012557	14	1344089	T	0.34146	0.54613	0	0.449732
14015	7562708|F|0-14:G>C-14:G>C	Mark00009123	10	12138267	C	0.34553	0.54613	0.00813	0.454756
8111	7612131|F|0-11:T>A-11:T>A	Mark00019441	5	25149973	T	0.35366	0.54613	0.13821	0.407165
12482	7575136|F|0-15:A>C-15:A>C	Mark00011940	9	4416454	C	0.35366	0.54613	0.07317	0.475907
18450	7572353|F|0-35:C>A-35:C>A	Mark00013363	13	17942029	A	0.36179	0.54613	0.00813	0.46401
20023	7572763|F|0-44:G>A-44:G>A	Mark00012137	14	18383952	G	0.36179	0.54613	0.04065	0.449732
10046	7559174|F|0-12:C>T-12:C>T	Mark00004991	7	3934688	T	0.37398	0.54613	0.06504	0.482517
14573	7628639|F|0-60:C>T-60:C>T	Mark00013916	10	21581191	C	0.38618	0.54613	0.02439	0.46824
17893	7531083|F|0-31:A>T-31:A>T	Mark00026147	13	2718554	T	0.38618	0.54613	0.05691	0.485425
20913	7567754|F|0-18:T>G-18:T>G	Mark00010881	15	10080621	G	0.41057	0.54613	0.05691	0.492564
5240	7571619|F|0-39:G>C-39:G>C	Mark00019175	4	3430252	C	0.41463	0.54613	0.13008	0.499174
638	7559033|F|0-13:T>C-13:T>C	Mark00010727	1	12135066	C	0.4187	0.54613	0.02439	0.490449
1454	7630901|F|0-33:G>A-33:G>A	Mark00028685	1	27161519	G	0.4187	0.54613	0.04065	0.479344
14444	7632106|F|0-25:C>T-25:C>T	Mark00014494	10	20019858	T	0.42276	0.54613	0.03252	0.492564
11774	7626671|F|0-17:A>G-17:A>G	Mark00010063	8	10642503	G	0.43089	0.54613	0.03252	0.494415
17977	7574959|F|0-48:A>T-48:A>T	Mark00014567	13	3601869	A	0.43089	0.54613	0.03252	0.485425
4628	7619276|F|0-17:T>A-17:T>A	Mark00019922	3	24209240	T	0.43496	0.54613	0.05691	0.482517
5687	9849039|F|0-6:G>A-6:G>A	Mark00014554	4	10763894	G	0.44715	0.54613	0.01626	0.492564
7467	7572601|F|0-11:C>G-11:C>G	Mark00014131	5	18129084	G	0.45528	0.54613	0.06504	0.499703
797	7625743|F|0-33:T>A-33:T>A	Mark00021190	1	17641833	A	0.4878	0.54613	0.0813	0.498381
16352	100269562|F|0-12:T>G-12:T>G	Mark00006743	12	2194683	G	0.10887	0.54244	0.1371	0.291883
8772	7545984|F|0-62:T>C-62:T>C	Mark00022801	6	17953655	C	0.12903	0.54244	0.03226	0.248179
386	100167459|F|0-50:C>A-50:C>A	Mark00002401	1	4347647	A	0.1371	0.54244	0.01613	0.248179
20345	7630880|F|0-64:G>A-64:G>A	Mark00019167	15	2540807	A	0.1371	0.54244	0.04839	0.270552
12736	9847134|F|0-21:G>A-21:G>A	Mark00011732	9	6726896	A	0.14113	0.54244	0.00806	0.248179
8663	100389577|F|0-18:T>G-18:T>G	Mark00014673	6	15976882	G	0.16129	0.54244	0.01613	0.281348
12870	100339800|F|0-52:C>A-52:C>A	Mark00011263	9	8621013	A	0.16129	0.54244	0	0.270552
8064	7552405|F|0-14:A>T-14:A>T	Mark00023840	5	24837012	A	0.18145	0.54244	0.05645	0.259495
11892	7551404|F|0-16:C>T-16:C>T	Mark00001529	8	14995516	T	0.18145	0.54244	0.1371	0.375
19749	9848214|F|0-33:C>A-33:C>A	Mark00026437	14	14986707	C	0.18952	0.54244	0.07258	0.259495
4150	100283854|F|0-15:T>C-15:T>C	Mark00007226	3	14576943	C	0.19355	0.54244	0.01613	0.32193
5169	100316471|F|0-42:G>A-42:G>A	Mark00027758	4	2791277	A	0.19355	0.54244	0.08065	0.358351
8647	7562149|F|0-40:C>T-40:C>T	Mark00007482	6	15820283	T	0.19355	0.54244	0.03226	0.331426
12502	7566625|F|0-38:T>C-38:T>C	Mark00013147	9	4655845	C	0.19758	0.54244	0.05645	0.349636
17294	7619772|F|0-22:G>A-22:G>A	Mark00006769	12	20685418	G	0.19758	0.54244	0.02419	0.302159
7952	100272592|F|0-26:T>A-26:T>A	Mark00006876	5	23928504	A	0.20161	0.54244	0.06452	0.358351
20263	7568851|F|0-9:T>C-9:T>C	Mark00010494	15	1835322	C	0.20161	0.54244	0.01613	0.331426
1400	9847057|F|0-59:T>G-59:T>G	Mark00014447	1	26674888	T	0.20565	0.54244	0.00806	0.32193
8716	7574720|F|0-61:C>T-61:C>T	Mark00014607	6	16598326	C	0.21371	0.54244	0.00806	0.331426
18261	9841887|F|0-32:G>A-32:G>A	Mark00024535	13	14340361	A	0.21774	0.54244	0.1129	0.398023
18143	7628080|F|0-6:G>T-6:G>T	Mark00021201	13	11084938	G	0.2379	0.54244	0.08871	0.312175
12896	7563391|F|0-43:G>A-43:G>A	Mark00012064	9	9003713	G	0.25403	0.54244	0.04032	0.358351
7209	9843448|F|0-54:T>C-54:T>C	Mark00002113	5	9884007	C	0.25806	0.54244	0.04839	0.405177
15841	7558695|F|0-18:T>C-18:T>C	Mark00009559	11	8798586	T	0.26613	0.54244	0.01613	0.382934
10889	7563892|F|0-39:A>C-39:A>C	Mark00007149	7	22644914	C	0.27419	0.54244	0	0.398023
11557	9846323|F|0-21:C>A-21:C>A	Mark00022822	8	4922657	A	0.27419	0.54244	0.04839	0.418704
14499	7563496|F|0-15:G>C-15:G>C	Mark00006407	10	20409236	G	0.27823	0.54244	0.00806	0.398023
6318	9840931|F|0-33:G>T-33:G>T	Mark00000708	4	28082752	G	0.28629	0.54244	0.04032	0.390609
7955	7557176|F|0-50:C>T-50:C>T	Mark00020588	5	23939011	T	0.30242	0.54244	0.05645	0.442638
8681	7574246|F|0-35:C>T-35:C>T	Mark00024953	6	16074017	T	0.30645	0.54244	0.01613	0.431191
10665	100311272|F|0-61:G>A-61:G>A	Mark00027292	7	18395295	G	0.30645	0.54244	0.1129	0.375
2341	7565429|F|0-14:T>G-14:T>G	Mark00003910	2	8139145	G	0.31855	0.54244	0.05645	0.453044
18910	100377046|F|0-14:G>A-14:G>A	Mark00026493	13	22639500	A	0.31855	0.54244	0.05645	0.453044
2003	100218317|F|0-41:A>C-41:A>C	Mark00024255	2	3393662	C	0.32258	0.54244	0.08065	0.462409
15958	7568112|F|0-14:G>A-14:G>A	Mark00011982	11	15079270	G	0.32661	0.54244	0.02419	0.431191
357	7546946|F|0-65:A>C-65:A>C	Mark00000313	1	3863865	A	0.35081	0.54244	0.1371	0.405177
8376	9848902|F|0-20:C>T-20:C>T	Mark00013533	6	8736343	C	0.35081	0.54244	0.07258	0.431191
13156	100330914|F|0-33:C>G-33:C>G	Mark00024834	9	18295269	C	0.35484	0.54244	0.03226	0.447971
17150	7573362|F|0-65:A>T-65:A>T	Mark00013323	12	19518386	T	0.35887	0.54244	0.04032	0.470734
10189	7631720|F|0-59:T>A-59:T>A	Mark00026259	7	5766817	T	0.3629	0.54244	0.06452	0.442638
16290	100261636|F|0-61:G>A-61:G>A	Mark00021573	12	1390536	G	0.37097	0.54244	0.14516	0.418704
11795	7544797|F|0-45:A>G-45:A>G	Mark00001682	8	11101969	A	0.375	0.54244	0.00806	0.466701
17868	7568206|F|0-13:G>A-13:G>A	Mark00014570	13	2282816	G	0.375	0.54244	0.07258	0.447971
2153	7623470|F|0-13:C>T-13:C>T	Mark00010574	2	6424769	C	0.38306	0.54244	0.02419	0.466701
2498	7559624|F|0-33:G>T-33:G>T	Mark00011398	2	9611302	T	0.40323	0.54244	0.04839	0.489464
18443	7615145|F|0-14:A>G-14:A>G	Mark00009074	13	17880481	A	0.40726	0.54244	0.00806	0.48127
15165	7573025|F|0-36:T>C-36:T>C	Mark00011349	11	1583807	C	0.43548	0.54244	0.04839	0.496748
16036	7552524|F|0-26:G>A-26:G>A	Mark00024676	11	16968210	A	0.43548	0.54244	0.08065	0.498829
16488	7615309|F|0-49:C>T-49:C>T	Mark00023812	12	4159574	T	0.43952	0.54244	0.1371	0.49987
9786	7572105|F|0-31:C>T-31:C>T	Mark00013279	7	1957702	C	0.44758	0.54244	0.02419	0.491675
13016	7629099|F|0-12:G>T-12:G>T	Mark00028516	9	11599457	T	0.45161	0.54244	0.09677	0.5
6448	7629656|F|0-6:C>T-6:C>T	Mark00012889	4	29189982	T	0.45968	0.54244	0.03226	0.498829
13544	7631334|F|0-45:G>A-45:G>A	Mark00021719	10	870747	A	0.47177	0.54244	0.10484	0.498829
6427	11826333|F|0-53:G>A-53:G>A	Mark00011256	4	29016905	A	0.47984	0.54244	0.05645	0.49987
19148	7552101|F|0-45:T>G-45:T>G	Mark00022976	14	2219017	G	0.49194	0.54244	0.06452	0.498829
20206	7623294|F|0-24:C>T-24:C>T	Mark00027195	15	1354508	T	0.132	0.53875	0.056	0.2688
10333	7561230|F|0-10:T>C-10:T>C	Mark00005274	7	10721321	C	0.148	0.53875	0.04	0.279552
16040	9846096|F|0-10:T>C-10:T>C	Mark00005517	11	17324904	C	0.16	0.53875	0	0.2688
18996	7543135|F|0-26:C>G-26:C>G	Mark00027141	14	778598	G	0.172	0.53875	0.168	0.380928
6844	100349070|F|0-67:G>A-67:G>A	Mark00020171	5	816919	G	0.184	0.53875	0.016	0.290048
229	100356882|F|0-53:C>G-53:C>G	Mark00012663	1	2657495	G	0.188	0.53875	0.008	0.310272
20849	7631613|F|0-35:C>A-35:C>A	Mark00020188	15	8924475	A	0.192	0.53875	0.032	0.329472
36	7615645|F|0-34:C>T-34:C>T	Mark00019931	1	330576	T	0.196	0.53875	0.056	0.347648
15922	100347152|F|0-6:C>T-6:C>T	Mark00011755	11	12367162	C	0.204	0.53875	0.04	0.300288
9334	7569755|F|0-44:C>T-44:C>T	Mark00012536	6	23637542	C	0.212	0.53875	0.024	0.32
21087	7557493|F|0-5:G>A-5:G>A	Mark00020775	15	15865027	A	0.212	0.53875	0.072	0.372992
10101	7553490|F|0-10:C>T-10:C>T	Mark00027193	7	4465524	C	0.216	0.53875	0.064	0.300288
20842	7567705|F|0-57:C>A-57:C>A	Mark00021813	15	8806987	A	0.216	0.53875	0.032	0.356352
3092	7563222|F|0-25:T>G-25:T>G	Mark00011309	2	20976620	G	0.22	0.53875	0.088	0.388608
5526	100256993|F|0-33:C>T-33:C>T	Mark00005660	4	7859053	T	0.22	0.53875	0.024	0.356352
2484	7566420|F|0-22:G>T-22:G>T	Mark00009341	2	9416016	G	0.224	0.53875	0.016	0.338688
18323	7617681|F|0-15:A>C-15:A>C	Mark00020057	13	15640951	C	0.224	0.53875	0.096	0.396032
21375	7568787|F|0-52:A>G-52:A>G	Mark00021758	15	21211516	G	0.228	0.53875	0.056	0.380928
20710	100314393|F|0-11:G>A-11:G>A	Mark00023905	15	7265285	A	0.232	0.53875	0.096	0.4032
14413	7610101|F|0-8:C>T-8:C>T	Mark00014005	10	19779895	T	0.236	0.53875	0.04	0.380928
10150	7629064|F|0-55:A>G-55:A>G	Mark00018579	7	5278336	G	0.24	0.53875	0.032	0.380928
14652	11822946|F|0-20:A>G-20:A>G	Mark00029204	10	22177501	G	0.24	0.53875	0.048	0.388608
5504	7631103|F|0-53:T>C-53:T>C	Mark00013828	4	7232869	C	0.248	0.53875	0.032	0.388608
9332	7623071|F|0-13:G>A-13:G>A	Mark00023872	6	23625907	A	0.248	0.53875	0.128	0.429312
6027	7572745|F|0-58:C>G-58:C>G	Mark00014153	4	25166409	G	0.256	0.53875	0.048	0.4032
5851	7551098|F|0-16:C>A-16:C>A	Mark00008575	4	17455735	A	0.268	0.53875	0.04	0.410112
8964	7621724|F|0-21:A>T-21:A>T	Mark00011192	6	19954662	T	0.272	0.53875	0.064	0.423168
5201	7569851|F|0-8:T>C-8:T>C	Mark00023154	4	3093383	C	0.276	0.53875	0.12	0.446208
16226	7552148|F|0-68:T>G-68:T>G	Mark00017689	12	898671	G	0.304	0.53875	0.16	0.473088
15622	100255673|F|0-41:G>A-41:G>A	Mark00005533	11	5747734	A	0.316	0.53875	0.072	0.456192
18358	11826932|F|0-18:C>T-18:C>T	Mark00013141	13	16176508	T	0.316	0.53875	0.024	0.440832
17776	7574159|F|0-5:A>T-5:A>T	Mark00013100	13	1489533	T	0.34	0.53875	0.008	0.451328
4522	7554601|F|0-21:C>T-21:C>T	Mark00004905	3	21464203	T	0.344	0.53875	0.032	0.4608
15008	7548306|F|0-10:A>G-10:A>G	Mark00001269	11	347980	A	0.344	0.53875	0.08	0.423168
5949	7627282|F|0-23:A>G-23:A>G	Mark00023044	4	23287243	G	0.348	0.53875	0.008	0.456192
10068	7572998|F|0-60:T>C-60:T>C	Mark00019727	7	4179135	C	0.348	0.53875	0.008	0.456192
8592	100380659|F|0-10:G>A-10:G>A	Mark00020772	6	14388795	A	0.356	0.53875	0.072	0.476672
19102	7571694|F|0-50:C>A-50:C>A	Mark00009865	14	1787974	A	0.356	0.53875	0.056	0.473088
1093	7631346|F|0-41:A>G-41:A>G	Mark00028666	1	22951291	G	0.36	0.53875	0.08	0.48
5490	9847571|F|0-6:T>C-6:T>C	Mark00020082	4	6800868	T	0.376	0.53875	0.048	0.456192
6331	19446416|F|0-53:G>A-53:G>A	Mark00006860	4	28200500	G	0.376	0.53875	0.112	0.4352
14997	7618235|F|0-36:A>T-36:A>T	Mark00022798	11	278075	A	0.38	0.53875	0.04	0.4608
12735	100325414|F|0-9:G>A-9:G>A	Mark00021674	9	6726774	A	0.412	0.53875	0.04	0.490752
20098	7555563|F|0-6:G>A-6:G>A	Mark00006992	15	263238	G	0.412	0.53875	0.088	0.465152
18603	14508820|F|0-34:A>G-34:A>G	Mark00020953	13	19394883	G	0.42	0.53875	0.12	0.4992
11604	7574350|F|0-23:A>G-23:A>G	Mark00020244	8	6011155	G	0.428	0.53875	0.072	0.497408
12647	7624127|F|0-17:A>G-17:A>G	Mark00006003	9	5941864	G	0.428	0.53875	0.056	0.496128
21316	7625831|F|0-15:G>A-15:G>A	Mark00005772	15	20724669	G	0.432	0.53875	0.096	0.473088
16330	7627943|F|0-56:T>G-56:T>G	Mark00027401	12	1838044	T	0.448	0.53875	0.096	0.48
1148	7627124|F|0-20:C>T-20:C>T	Mark00022935	1	23940248	C	0.452	0.53875	0.168	0.465152
18170	100044952|F|0-7:A>G-7:A>G	Mark00000417	13	12482638	G	0.468	0.53875	0.12	0.498432
15784	7560971|F|0-39:G>A-39:G>A	Mark00005244	11	7926384	A	0.48	0.53875	0.08	0.4992
16084	7574175|F|0-53:G>A-53:G>A	Mark00012837	11	18232733	G	0.48	0.53875	0.112	0.488448
5644	7557296|F|0-6:G>A-6:G>A	Mark00008862	4	10062104	G	0.492	0.53875	0.024	0.4992
17091	7563731|F|0-22:T>C-22:T>C	Mark00009745	12	18809505	T	0.492	0.53875	0.056	0.497408
9837	7574540|F|0-15:T>C-15:T>C	Mark00012317	7	2288730	T	0.496	0.53875	0.048	0.498432
5193	7558568|F|0-5:C>T-5:C>T	Mark00009656	4	3048242	T	0.14286	0.53506	0.01587	0.25611
14234	7566751|F|0-53:C>T-53:C>T	Mark00021025	10	17493627	T	0.14286	0.53506	0.06349	0.288234
9652	100179138|F|0-50:G>C-50:G>C	Mark00003093	7	701145	C	0.14683	0.53506	0.0873	0.30839
10586	100328910|F|0-14:A>G-14:A>G	Mark00010532	7	17351569	G	0.14683	0.53506	0.00794	0.25611
13122	7572397|F|0-40:A>G-40:A>G	Mark00021800	9	15812457	G	0.14683	0.53506	0.02381	0.26707
15398	7552399|F|0-27:G>C-27:G>C	Mark00026086	11	3756927	C	0.14683	0.53506	0.02381	0.26707
5795	100330084|F|0-47:A>C-47:A>C	Mark00010624	4	13689865	C	0.15079	0.53506	0.01587	0.26707
4321	14509427|F|0-21:A>G-21:A>G	Mark00013264	3	16903511	G	0.15873	0.53506	0.01587	0.277778
11481	100360382|F|0-18:C>T-18:C>T	Mark00012826	8	4265818	C	0.15873	0.53506	0	0.26707
11135	7624667|F|0-38:G>A-38:G>A	Mark00011381	8	1473714	G	0.16667	0.53506	0	0.277778
18672	7572056|F|0-7:T>G-7:T>G	Mark00017796	13	20430782	G	0.16667	0.53506	0.04762	0.30839
17389	7570472|F|0-55:T>C-55:T>C	Mark00020672	12	21603592	C	0.17063	0.53506	0.05556	0.31809
7709	7563193|F|0-61:G>A-61:G>A	Mark00020030	5	21033097	A	0.1746	0.53506	0.04762	0.31809
2067	7554156|F|0-30:C>A-30:C>A	Mark00020505	2	4807432	A	0.18254	0.53506	0.01587	0.30839
3227	21586014|F|0-8:C>T-8:C>T	Mark00008731	2	26477612	C	0.18254	0.53506	0.03175	0.277778
8889	7557917|F|0-9:C>T-9:C>T	Mark00007478	6	19145336	T	0.18254	0.53506	0.07937	0.345679
949	9844156|F|0-31:A>G-31:A>G	Mark00017511	1	20733763	G	0.18651	0.53506	0.0873	0.354371
12445	7539204|F|0-41:C>T-41:C>T	Mark00002741	9	4102963	T	0.19841	0.53506	0.01587	0.327538
12999	7627524|F|0-46:G>A-46:G>A	Mark00024063	9	11326216	A	0.19841	0.53506	0.06349	0.354371
16491	7566343|F|0-58:G>C-58:G>C	Mark00019728	12	4164776	C	0.19841	0.53506	0.06349	0.354371
19632	7631276|F|0-11:A>C-11:A>C	Mark00014302	14	11052642	A	0.19841	0.53506	0	0.31809
9553	7547378|F|0-11:T>A-11:T>A	Mark00004772	6	25938320	A	0.20635	0.53506	0.04762	0.354371
11436	7627445|F|0-11:C>T-11:C>T	Mark00021727	8	3790252	T	0.20635	0.53506	0.06349	0.362812
14633	7548755|F|0-63:C>A-63:C>A	Mark00012588	10	21994830	C	0.21032	0.53506	0.02381	0.31809
15269	11821691|F|0-44:G>T-44:G>T	Mark00024607	11	2497693	G	0.21429	0.53506	0.03175	0.31809
1670	19446342|F|0-10:T>C-10:T>C	Mark00017760	1	29350691	T	0.21825	0.53506	0.02381	0.327538
1137	100341500|F|0-56:T>A-56:T>A	Mark00011441	1	23580431	A	0.22619	0.53506	0.00794	0.354371
20645	7553610|F|0-6:T>C-6:T>C	Mark00017769	15	5996255	C	0.22619	0.53506	0.05556	0.378937
9128	7541439|F|0-38:C>T-38:C>T	Mark00003012	6	21568686	T	0.23016	0.53506	0.03175	0.371
12991	7538088|F|0-13:A>T-13:A>T	Mark00019907	9	11126433	A	0.23413	0.53506	0.03968	0.336735
8900	7624316|F|0-14:T>G-14:T>G	Mark00006451	6	19195529	G	0.2381	0.53506	0	0.362812
11555	7629756|F|0-49:G>A-49:G>A	Mark00013294	8	4918334	A	0.25	0.53506	0.02381	0.386621
11631	7629907|F|0-39:A>G-39:A>G	Mark00011956	8	6473877	A	0.25	0.53506	0.03968	0.354371
5306	100350049|F|0-20:A>T-20:A>T	Mark00012119	4	3928525	T	0.25397	0.53506	0.04762	0.401235
19449	7572915|F|0-44:G>T-44:G>T	Mark00017858	14	6147603	T	0.25397	0.53506	0.11111	0.427438
10601	9847831|F|0-39:G>A-39:G>A	Mark00018631	7	17596375	A	0.26984	0.53506	0.01587	0.401235
105	7554620|F|0-11:A>G-11:A>G	Mark00021459	1	1326201	G	0.27778	0.53506	0.28571	0.487402
6189	100311980|F|0-36:G>T-36:G>T	Mark00027750	4	26685076	T	0.27778	0.53506	0.04762	0.421265
7092	7565055|F|0-24:G>A-24:G>A	Mark00010911	5	5026293	A	0.28968	0.53506	0.03968	0.427438
1192	7541504|F|0-62:A>G-62:A>G	Mark00000192	1	24334781	A	0.29762	0.53506	0.03968	0.401235
11261	7571219|F|0-56:A>T-56:A>T	Mark00024397	8	2192061	T	0.30159	0.53506	0.06349	0.444444
15815	7545787|F|0-31:C>G-31:C>G	Mark00001214	11	8518111	G	0.30556	0.53506	0.03968	0.439027
5615	9844670|F|0-7:A>G-7:A>G	Mark00019195	4	9705120	G	0.31349	0.53506	0.07143	0.454523
21364	7572872|F|0-5:C>T-5:C>T	Mark00020215	15	21190029	T	0.31746	0.53506	0.06349	0.454523
5624	100329576|F|0-34:C>T-34:C>T	Mark00010590	4	9734524	C	0.32143	0.53506	0.13492	0.378937
15564	7627298|F|0-26:T>C-26:T>C	Mark00013235	11	5340863	C	0.32143	0.53506	0.00794	0.439027
18901	100377268|F|0-55:T>A-55:T>A	Mark00014085	13	22547940	A	0.32937	0.53506	0.03968	0.454523
12172	7629959|F|0-22:G>A-22:G>A	Mark00020744	9	1512598	G	0.34921	0.53506	0.12698	0.408163
4932	100342865|F|0-65:A>C-65:A>C	Mark00023970	4	976634	A	0.35317	0.53506	0.11905	0.41484
12946	7546041|F|0-9:T>G-9:T>G	Mark00017747	9	10126488	G	0.35317	0.53506	0.05556	0.471655
9260	7568620|F|0-24:G>A-24:G>A	Mark00026481	6	22956592	A	0.37698	0.53506	0.05556	0.481859
1260	100268514|F|0-33:G>A-33:G>A	Mark00026138	1	25049728	A	0.38492	0.53506	0.13492	0.495465
8227	7625652|F|0-66:A>T-66:A>T	Mark00024792	6	2283563	A	0.39683	0.53506	0.11111	0.449609
5524	7575275|F|0-8:G>C-8:G>C	Mark00012835	4	7705596	C	0.40079	0.53506	0.05556	0.489796
21336	100373157|F|0-31:T>A-31:T>A	Mark00013839	15	21045501	A	0.40873	0.53506	0.03968	0.489796
21144	100378627|F|0-27:G>A-27:G>A	Mark00023136	15	17961231	G	0.4127	0.53506	0.06349	0.471655
18930	7553316|F|0-12:T>C-12:T>C	Mark00020413	14	100214	C	0.41667	0.53506	0.02381	0.489796
13841	7562384|F|0-38:G>C-38:G>C	Mark00019625	10	5503576	G	0.42857	0.53506	0.03175	0.484757
16963	7630952|F|0-25:G>T-25:G>T	Mark00009012	12	16785286	T	0.43254	0.53506	0.02381	0.493827
16145	14508107|F|0-11:A>T-11:A>T	Mark00022948	12	61280	A	0.45238	0.53506	0.06349	0.487402
12330	100323151|F|0-34:G>C-34:G>C	Mark00009893	9	2915866	C	0.45635	0.53506	0.00794	0.496851
6874	7569017|F|0-30:C>T-30:C>T	Mark00012786	5	1416678	T	0.48016	0.53506	0.03968	0.5
11087	100249322|F|0-20:G>A-20:G>A	Mark00005222	8	933388	G	0.49206	0.53506	0.07937	0.495465
11461	11826692|F|0-56:T>C-56:T>C	Mark00020108	8	4113742	C	0.49603	0.53506	0.07143	0.497984
6728	7560811|F|0-21:T>A-21:T>A	Mark00019077	4	31923713	T	0.5	0.53506	0.14286	0.489796
11981	100058421|F|0-9:G>T-9:G>T	Mark00001234	8	18844222	T	0.5	0.53506	0	0.5
9750	100056566|F|0-41:C>T-41:C>T	Mark00018873	7	1733570	T	0.12205	0.53137	0.05512	0.254449
21115	7558904|F|0-54:T>G-54:T>G	Mark00007780	15	16886085	G	0.14567	0.53137	0.07087	0.296609
1340	100326588|F|0-67:C>T-67:C>T	Mark00010247	1	25931886	C	0.16142	0.53137	0.00787	0.265361
18819	7561463|F|0-7:G>A-7:G>A	Mark00019056	13	21663325	A	0.16142	0.53137	0.05512	0.306529
19513	100359691|F|0-36:A>T-36:A>T	Mark00012776	14	7145807	T	0.16142	0.53137	0.00787	0.276025
18253	7627562|F|0-45:A>C-45:A>C	Mark00010140	13	14204926	C	0.16535	0.53137	0.0315	0.296609
13810	7556525|F|0-45:G>T-45:G>T	Mark00003555	10	5028488	T	0.16929	0.53137	0.10236	0.343729
7051	7621701|F|0-64:C>T-64:C>T	Mark00006052	5	4646809	T	0.17323	0.53137	0.01575	0.296609
12291	7562083|F|0-57:G>A-57:G>A	Mark00011579	9	2542202	A	0.1811	0.53137	0	0.296609
6967	7572837|F|0-11:A>C-11:A>C	Mark00009030	5	2509092	A	0.19291	0.53137	0.02362	0.296609
10479	7553171|F|0-41:C>G-41:C>G	Mark00025084	7	15205789	G	0.19291	0.53137	0.03937	0.334801
6409	7571465|F|0-39:C>T-39:C>T	Mark00012545	4	28865591	T	0.20866	0.53137	0.05512	0.360841
13570	100329527|F|0-31:C>T-31:C>T	Mark00010581	10	1183298	C	0.20866	0.53137	0.05512	0.296609
20586	100287568|F|0-22:T>A-22:T>A	Mark00021605	15	5373704	T	0.2126	0.53137	0.0315	0.316201
9105	7571249|F|0-44:G>A-44:G>A	Mark00019724	6	21332803	G	0.22047	0.53137	0.07874	0.296609
19349	7558979|F|0-55:G>T-55:G>T	Mark00005083	14	4580201	T	0.22047	0.53137	0.06299	0.376961
5657	100284068|F|0-17:G>C-17:G>C	Mark00021075	4	10205182	G	0.24016	0.53137	0.05512	0.334801
19404	7566371|F|0-10:G>T-10:G>T	Mark00021685	14	5491240	G	0.24016	0.53137	0.07087	0.325625
20403	7566810|F|0-7:G>A-7:G>A	Mark00028535	15	2965759	A	0.24409	0.53137	0.0315	0.384649
20449	7551139|F|0-34:A>G-34:A>G	Mark00008581	15	3372099	A	0.24409	0.53137	0.0315	0.352409
2961	100173614|F|0-14:T>C-14:T>C	Mark00024602	2	15705376	C	0.24803	0.53137	0.13386	0.431521
11881	14507072|F|0-16:G>A-16:G>A	Mark00004363	8	14807012	A	0.24803	0.53137	0.05512	0.399281
16739	11824163|F|0-34:T>C-34:T>C	Mark00020016	12	8219264	C	0.24803	0.53137	0.05512	0.399281
2022	7574268|F|0-12:A>T-12:A>T	Mark00013697	2	3982756	T	0.25197	0.53137	0.01575	0.384649
1741	7626015|F|0-14:A>G-14:A>G	Mark00010621	1	30468807	G	0.25591	0.53137	0.05512	0.406225
11342	7616145|F|0-41:A>G-41:A>G	Mark00021501	8	2722788	G	0.26772	0.53137	0.09449	0.431521
6026	7572745|F|0-55:G>T-55:G>T	Mark00019767	4	25166409	T	0.27165	0.53137	0.05512	0.419369
7034	7573557|F|0-38:G>T-38:G>T	Mark00020748	5	4323826	G	0.27559	0.53137	0.17323	0.306529
16693	7553009|F|0-46:G>A-46:G>A	Mark00009647	12	7713776	A	0.27559	0.53137	0.0315	0.412921
709	7540076|F|0-45:G>T-45:G>T	Mark00003202	1	14804074	G	0.27953	0.53137	0.07087	0.369025
10540	9848720|F|0-6:C>G-6:C>G	Mark00020685	7	16691961	C	0.27953	0.53137	0.02362	0.392089
741	9847903|F|0-67:C>T-67:C>T	Mark00023010	1	16567966	T	0.28346	0.53137	0.0315	0.419369
10394	11827364|F|0-12:C>T-12:C>T	Mark00021760	7	11831072	T	0.28346	0.53137	0.04724	0.425569
11385	100266945|F|0-50:A>C-50:A>C	Mark00022854	8	3323839	C	0.28346	0.53137	0.01575	0.412921
20034	7565646|F|0-16:A>T-16:A>T	Mark00023844	14	18476114	A	0.2874	0.53137	0.13386	0.343729
19090	9841998|F|0-39:T>G-39:T>G	Mark00000254	14	1654836	G	0.29528	0.53137	0.10236	0.452849
11419	100316292|F|0-18:T>G-18:T>G	Mark00009657	8	3611900	G	0.29921	0.53137	0.04724	0.437225
12154	7622101|F|0-56:C>T-56:C>T	Mark00012052	9	1346959	T	0.30709	0.53137	0.01575	0.431521
5432	11826674|F|0-10:G>A-10:G>A	Mark00017340	4	5660173	G	0.31102	0.53137	0.03937	0.412921
12841	19446929|F|0-45:T>C-45:T>C	Mark00017683	9	8148719	T	0.31102	0.53137	0.14961	0.360841
895	7619305|F|0-43:A>G-43:A>G	Mark00006422	1	19534965	A	0.31496	0.53137	0.14173	0.369025
7197	7620962|F|0-43:T>G-43:T>G	Mark00018376	5	9259701	G	0.31496	0.53137	0.04724	0.447889
4299	7613365|F|0-8:G>C-8:G>C	Mark00005227	3	16679619	C	0.3189	0.53137	0.10236	0.466241
7662	7624717|F|0-10:A>G-10:A>G	Mark00008057	5	20604833	A	0.3189	0.53137	0.03937	0.419369
2694	7571203|F|0-61:C>T-61:C>T	Mark00023101	2	11770435	C	0.32677	0.53137	0.03937	0.425569
3085	7624288|F|0-43:C>G-43:C>G	Mark00021681	2	20730046	G	0.32677	0.53137	0.16535	0.483601
18804	7567595|F|0-43:T>G-43:T>G	Mark00012411	13	21449667	T	0.32677	0.53137	0.02362	0.431521
16357	100327731|F|0-43:G>A-43:G>A	Mark00010373	12	2344067	A	0.33465	0.53137	0.00787	0.447889
5321	7631657|F|0-51:T>C-51:T>C	Mark00013611	4	4056606	T	0.33858	0.53137	0.0315	0.437225
1491	7561510|F|0-50:C>A-50:C>A	Mark00008705	1	27561652	A	0.35433	0.53137	0.07874	0.477401
13263	7561738|F|0-12:T>C-12:T>C	Mark00010933	9	20073934	C	0.35433	0.53137	0.07874	0.477401
17295	7553065|F|0-67:A>T-67:A>T	Mark00025141	12	20686193	A	0.35433	0.53137	0.12598	0.412921
994	7567076|F|0-11:T>C-11:T>C	Mark00009848	1	21249464	C	0.36614	0.53137	0.07087	0.480625
3593	7626337|F|0-21:A>G-21:A>G	Mark00021775	3	4505320	G	0.36614	0.53137	0.05512	0.477401
15353	9844940|F|0-29:C>T-29:C>T	Mark00021059	11	3249484	C	0.36614	0.53137	0.05512	0.447889
14110	7632083|F|0-21:T>A-21:T>A	Mark00024073	10	15231623	T	0.37402	0.53137	0.03937	0.457561
21279	100268157|F|0-68:A>C-68:A>C	Mark00019020	15	20154201	C	0.37402	0.53137	0.05512	0.480625
11652	100168471|F|0-28:A>G-28:A>G	Mark00020420	8	6736037	G	0.38189	0.53137	0.07087	0.486329
17867	7568204|F|0-29:A>G-29:A>G	Mark00024962	13	2282816	G	0.38189	0.53137	0.05512	0.483601
840	7628470|F|0-14:T>C-14:T>C	Mark00019600	1	18202102	C	0.3937	0.53137	0.04724	0.486329
3981	7568363|F|0-36:G>T-36:G>T	Mark00023107	3	12706498	T	0.3937	0.53137	0.0315	0.483601
2157	7573415|F|0-36:G>A-36:G>A	Mark00019701	2	6428218	A	0.40157	0.53137	0.07874	0.493025
3791	7538264|F|0-36:C>T-36:C>T	Mark00000716	3	9307473	T	0.41339	0.53137	0.03937	0.491041
16809	100323300|F|0-14:G>A-14:G>A	Mark00021138	12	9896175	G	0.41732	0.53137	0.09449	0.466241
5821	7629263|F|0-66:C>T-66:C>T	Mark00019534	4	15025251	T	0.42126	0.53137	0.10236	0.498481
20283	7571122|F|0-41:T>C-41:T>C	Mark00021234	15	2010534	C	0.47244	0.53137	0.14173	0.496249
14114	7566673|F|0-67:G>A-67:G>A	Mark00010479	10	15330505	G	0.48819	0.53137	0.01575	0.499225
19609	100339697|F|0-45:G>A-45:G>A	Mark00011253	14	9236082	G	0.48819	0.53137	0.0315	0.498481
1174	7551753|F|0-32:C>T-32:C>T	Mark00003305	1	24195453	T	0.49213	0.53137	0.07087	0.498481
8263	100271269|F|0-13:A>G-13:A>G	Mark00020522	6	3728571	A	0.49213	0.53137	0.07087	0.496249
849	7572337|F|0-15:T>C-15:T>C	Mark00019736	1	18631560	C	0.49606	0.53137	0.06299	0.498481
19033	7569363|F|0-18:C>T-18:C>T	Mark00010808	14	1007563	T	0.12891	0.52768	0.03906	0.252808
8476	100287888|F|0-34:A>T-34:A>T	Mark00024727	6	10997617	T	0.15234	0.52768	0.05469	0.2948
13865	9849069|F|0-47:C>G-47:C>G	Mark00019260	10	5821210	G	0.15625	0.52768	0.03125	0.284668
10057	7562763|F|0-28:G>A-28:G>A	Mark00007694	7	4107474	G	0.17188	0.52768	0.03125	0.263672
12047	100054229|F|0-16:A>T-16:A>T	Mark00001049	9	461926	T	0.17188	0.52768	0	0.284668
6097	7562349|F|0-54:C>T-54:C>T	Mark00013119	4	25721105	C	0.19141	0.52768	0.07031	0.263672
90	9841845|F|0-63:T>C-63:T>C	Mark00009409	1	1024322	C	0.19922	0.52768	0.03906	0.341797
18276	9844804|F|0-55:G>A-55:G>A	Mark00005590	13	14543949	G	0.19922	0.52768	0.00781	0.314331
15097	7553138|F|0-61:T>G-61:T>G	Mark00021000	11	1028148	G	0.20312	0.52768	0.125	0.390137
14876	7629013|F|0-66:T>G-66:T>G	Mark00013341	10	23961482	G	0.21484	0.52768	0.00781	0.341797
12498	100362829|F|0-53:G>A-53:G>A	Mark00026449	9	4595726	G	0.21875	0.52768	0.01562	0.332886
10383	100341769|F|0-8:A>G-8:A>G	Mark00023045	7	11642575	A	0.22266	0.52768	0.08594	0.2948
9953	7565148|F|0-67:T>C-67:T>C	Mark00021667	7	3072869	C	0.23047	0.52768	0.07031	0.390137
17263	100366266|F|0-38:T>C-38:T>C	Mark00013352	12	20388656	C	0.23438	0.52768	0.03125	0.375
746	7568015|F|0-68:T>C-68:T>C	Mark00021701	1	16671886	C	0.24609	0.52768	0.05469	0.397339
4481	7553788|F|0-49:C>G-49:C>G	Mark00025144	3	20442361	G	0.25	0.52768	0.04688	0.397339
1756	100354746|F|0-28:C>A-28:C>A	Mark00012381	1	30628751	A	0.25781	0.52768	0	0.38269
18687	7572832|F|0-64:G>T-64:G>T	Mark00011821	13	20462731	T	0.27734	0.52768	0.08594	0.435425
17510	7564022|F|0-21:C>G-21:C>G	Mark00021586	12	22817592	G	0.28516	0.52768	0.05469	0.429688
19931	7619607|F|0-60:T>C-60:T>C	Mark00025100	14	17262135	T	0.28516	0.52768	0.03906	0.390137
5872	100376762|F|0-65:A>C-65:A>C	Mark00026489	4	19307855	C	0.29297	0.52768	0.13281	0.460449
4999	7538602|F|0-60:A>G-60:A>G	Mark00001380	4	1592654	A	0.29688	0.52768	0.04688	0.397339
289	7623003|F|0-39:A>G-39:A>G	Mark00005401	1	3083923	A	0.30078	0.52768	0.07031	0.390137
11184	100369052|F|0-32:A>G-32:A>G	Mark00013523	8	1729754	A	0.30859	0.52768	0.03906	0.411011
17693	7573947|F|0-14:A>G-14:A>G	Mark00026406	13	812359	G	0.3125	0.52768	0.03125	0.440918
20066	100366573|F|0-23:C>T-23:C>T	Mark00024045	14	19079544	C	0.31641	0.52768	0.07031	0.404297
18744	7535006|F|0-36:T>C-36:T>C	Mark00017190	13	20971102	C	0.32422	0.52768	0.08594	0.464722
10702	7571140|F|0-44:G>A-44:G>A	Mark00013532	7	19080055	A	0.33594	0.52768	0.03125	0.455933
9713	7560685|F|0-21:C>T-21:C>T	Mark00011640	7	1182429	C	0.33984	0.52768	0.03906	0.435425
16909	9849005|F|0-9:G>T-9:G>T	Mark00025274	12	14974019	G	0.35547	0.52768	0.11719	0.41748
17376	100237954|F|0-6:A>C-6:A>C	Mark00024657	12	21561936	C	0.36328	0.52768	0.08594	0.482422
13790	11825919|F|0-65:C>G-65:C>G	Mark00006536	10	4809061	G	0.36719	0.52768	0.0625	0.47937
6286	100293036|F|0-43:C>G-43:C>G	Mark00023855	4	27851392	G	0.37109	0.52768	0.07031	0.482422
13740	7628896|F|0-48:T>C-48:T>C	Mark00028574	10	3789223	T	0.38281	0.52768	0.14062	0.429688
12634	7571435|F|0-46:C>T-46:C>T	Mark00012534	9	5718397	C	0.41797	0.52768	0.05469	0.476074
17473	7569464|F|0-26:T>C-26:T>C	Mark00019543	12	22256063	T	0.41797	0.52768	0.05469	0.476074
8718	9848258|F|0-30:T>C-30:T>C	Mark00024072	6	16637532	T	0.42578	0.52768	0.05469	0.47937
9407	9848269|F|0-27:T>C-27:T>C	Mark00026873	6	24430100	T	0.42578	0.52768	0.07031	0.476074
18929	7553735|F|0-63:C>T-63:C>T	Mark00017503	14	99793	C	0.42578	0.52768	0.05469	0.47937
7561	100327940|F|0-8:C>A-8:C>A	Mark00010394	5	19553508	A	0.4375	0.52768	0.01562	0.494019
4457	7566880|F|0-20:G>A-20:G>A	Mark00012768	3	20038569	G	0.44141	0.52768	0.07031	0.482422
8969	7574003|F|0-66:T>A-66:T>A	Mark00014540	6	20018851	T	0.44141	0.52768	0.03906	0.487793
17393	7568362|F|0-55:C>T-55:C>T	Mark00005950	12	21630191	T	0.44141	0.52768	0.03906	0.496948
6867	100378663|F|0-23:T>A-23:T>A	Mark00020768	5	1313032	A	0.46484	0.52768	0.02344	0.498901
71	11825044|F|0-36:C>A-36:C>A	Mark00021663	1	779252	A	0.47266	0.52768	0.10156	0.498901
8445	7624179|F|0-19:C>G-19:C>G	Mark00021707	6	10254451	C	0.48828	0.52768	0.05469	0.496948
5271	7573073|F|0-44:T>C-44:T>C	Mark00021253	4	3687601	T	0.49219	0.52768	0.04688	0.498047
20746	7575175|F|0-15:A>G-15:A>G	Mark00018702	15	7613313	G	0.12791	0.52399	0.06977	0.27258
17835	9846344|F|0-31:C>T-31:C>T	Mark00005860	13	2055445	T	0.13178	0.52399	0.06202	0.27258
14172	9846204|F|0-45:G>T-45:G>T	Mark00010578	10	16237004	T	0.13953	0.52399	0.04651	0.27258
19616	100356149|F|0-24:T>C-24:T>C	Mark00012559	14	10027853	C	0.13953	0.52399	0.07752	0.293011
1830	7570263|F|0-41:T>C-41:T>C	Mark00010655	1	31285770	C	0.14341	0.52399	0.05426	0.282916
7026	7546314|F|0-30:A>G-30:A>G	Mark00020597	5	3940723	G	0.14341	0.52399	0.03876	0.27258
2830	11825452|F|0-38:A>C-38:A>C	Mark00005099	2	13351662	C	0.14729	0.52399	0.0155	0.262003
5503	7572579|F|0-32:A>G-32:A>G	Mark00010807	4	7223161	G	0.14729	0.52399	0.0155	0.262003
19837	7629250|F|0-39:C>T-39:C>T	Mark00019101	14	16203938	T	0.15116	0.52399	0.03876	0.282916
14057	7618386|F|0-35:T>C-35:T>C	Mark00007547	10	13672231	C	0.15891	0.52399	0.05426	0.302866
1719	100311706|F|0-30:G>A-30:G>A	Mark00009263	1	30193529	A	0.16667	0.52399	0.06977	0.321856
17898	7540036|F|0-23:G>A-23:G>A	Mark00019447	13	2906014	A	0.16667	0.52399	0.14729	0.365122
20637	7618531|F|0-38:T>C-38:T>C	Mark00004113	15	5934154	C	0.16667	0.52399	0.02326	0.293011
18560	7611815|F|0-16:A>T-16:A>T	Mark00001337	13	19003029	A	0.17442	0.52399	0.05426	0.251187
17794	100346371|F|0-63:T>A-63:T>A	Mark00018618	13	1759075	T	0.18217	0.52399	0.03876	0.27258
958	100355961|F|0-30:T>G-30:T>G	Mark00021211	1	20780131	T	0.19767	0.52399	0.05426	0.282916
7990	7564175|F|0-7:A>G-7:A>G	Mark00021742	5	24218201	A	0.19767	0.52399	0.06977	0.27258
10209	7623551|F|0-32:A>G-32:A>G	Mark00012131	7	5852721	G	0.19767	0.52399	0.02326	0.33099
11268	7622064|F|0-39:C>T-39:C>T	Mark00010879	8	2210450	T	0.20543	0.52399	0.00775	0.33099
19027	7630386|F|0-21:A>T-21:A>T	Mark00012886	14	924829	T	0.20543	0.52399	0.06977	0.365122
9038	7558007|F|0-23:T>C-23:T>C	Mark00023858	6	20713152	C	0.21318	0.52399	0.03876	0.35695
1808	7554748|F|0-20:A>C-20:A>C	Mark00006448	1	31019280	A	0.22093	0.52399	0.02326	0.33099
17988	100229150|F|0-48:A>C-48:A>C	Mark00004704	13	3846879	A	0.22481	0.52399	0.06202	0.312481
10513	7619278|F|0-36:A>G-36:A>G	Mark00021057	7	16048058	G	0.22868	0.52399	0.06977	0.388198
438	100047123|F|0-26:G>A-26:G>A	Mark00000603	1	4587881	A	0.23256	0.52399	0.04651	0.380746
3912	7611575|F|0-68:G>A-68:G>A	Mark00003721	3	11855822	A	0.23256	0.52399	0.10853	0.40911
9222	7547151|F|0-53:T>C-53:T>C	Mark00002247	6	22416359	C	0.23256	0.52399	0.04651	0.380746
3102	7564938|F|0-42:G>A-42:G>A	Mark00026796	2	21225498	A	0.24419	0.52399	0.11628	0.42185
9331	7541360|F|0-68:T>C-68:T>C	Mark00000909	6	23623840	C	0.24419	0.52399	0.00775	0.373055
3024	100350311|F|0-20:C>T-20:C>T	Mark00012150	2	17677783	C	0.25969	0.52399	0.00775	0.380746
5405	19448287|F|0-13:G>A-13:G>A	Mark00024630	4	5306629	A	0.25969	0.52399	0.05426	0.40911
4127	7620844|F|0-15:A>G-15:A>G	Mark00026128	3	14281551	G	0.26744	0.52399	0.06977	0.42185
19231	7624106|F|0-49:A>G-49:A>G	Mark00019480	14	3211393	G	0.27519	0.52399	0.02326	0.40911
20896	7619473|F|0-36:A>T-36:A>T	Mark00019609	15	9833352	T	0.27519	0.52399	0.02326	0.40911
2250	14503561|F|0-5:C>G-5:C>G	Mark00000296	2	7356840	G	0.28682	0.52399	0.03101	0.42185
11312	100360231|F|0-47:A>G-47:A>G	Mark00012805	8	2464493	G	0.31783	0.52399	0.03101	0.444444
5612	15733757|F|0-16:C>T-16:C>T	Mark00012681	4	9705120	C	0.32558	0.52399	0.06202	0.4156
16334	7564441|F|0-19:C>T-19:C>T	Mark00024660	12	1867234	T	0.32946	0.52399	0.03876	0.4543
16475	7620998|F|0-43:G>A-43:G>A	Mark00026301	12	4051968	A	0.32946	0.52399	0.02326	0.449492
5783	100310694|F|0-10:T>G-10:T>G	Mark00009151	4	13151408	G	0.33333	0.52399	0	0.444444
19062	7632616|F|0-19:C>T-19:C>T	Mark00014147	14	1340846	T	0.33721	0.52399	0.00775	0.449492
10624	7570882|F|0-45:C>A-45:C>A	Mark00028586	7	17936889	A	0.34496	0.52399	0.08527	0.474731
4511	7619324|F|0-59:C>A-59:C>A	Mark00024745	3	20923442	C	0.35659	0.52399	0.17054	0.395409
5712	14507536|F|0-48:T>C-48:T>C	Mark00016691	4	11196440	T	0.36047	0.52399	0.06977	0.439156
10018	7562306|F|0-16:A>G-16:A>G	Mark00027661	7	3670667	G	0.36047	0.52399	0.06977	0.478096
12329	100323150|F|0-18:G>C-18:G>C	Mark00027309	9	2915866	C	0.37209	0.52399	0.15504	0.494922
8226	7625652|F|0-13:A>G-13:A>G	Mark00009488	6	2283563	A	0.37597	0.52399	0.03876	0.458867
15095	9845286|F|0-39:C>T-39:C>T	Mark00029156	11	1027210	T	0.37597	0.52399	0.11628	0.491317
11179	7619572|F|0-30:C>A-30:C>A	Mark00020524	8	1720760	C	0.37984	0.52399	0.12403	0.433628
7926	7573346|F|0-30:C>T-30:C>T	Mark00018623	5	23604200	C	0.39147	0.52399	0.02326	0.471126
5784	100291133|F|0-66:C>T-66:C>T	Mark00022902	4	13182655	T	0.4031	0.52399	0.12403	0.497566
13659	7621653|F|0-51:G>C-51:G>C	Mark00004190	10	2578422	C	0.42636	0.52399	0.0155	0.491317
11095	100380675|F|0-37:C>T-37:C>T	Mark00024076	8	1015634	C	0.43411	0.52399	0.13953	0.463193
14840	7572099|F|0-35:T>C-35:T>C	Mark00019742	10	23713669	T	0.44961	0.52399	0.09302	0.481221
9607	7612700|F|0-38:T>A-38:T>A	Mark00002978	7	381777	T	0.45736	0.52399	0.13953	0.474731
14569	7559741|F|0-10:G>C-10:G>C	Mark00020574	10	21544186	G	0.46124	0.52399	0.06977	0.489153
16094	9848351|F|0-55:A>G-55:A>G	Mark00021710	11	18304501	A	0.47287	0.52399	0.03101	0.496364
20456	7549028|F|0-33:C>A-33:C>A	Mark00021465	15	3395175	C	0.48062	0.52399	0.03101	0.497566
9831	7571227|F|0-23:C>T-23:C>T	Mark00012149	7	2256868	T	0.4845	0.52399	0.03876	0.49997
4049	7614528|F|0-37:T>A-37:T>A	Mark00010950	3	13284466	A	0.13077	0.5203	0.04615	0.260355
20930	7538281|F|0-13:G>T-13:G>T	Mark00020091	15	10365679	T	0.13077	0.5203	0.06154	0.270888
8550	7615601|F|0-8:C>T-8:C>T	Mark00020419	6	13314065	T	0.13846	0.5203	0.01538	0.249586
1838	7618947|F|0-12:A>G-12:A>G	Mark00028403	1	31364926	G	0.14231	0.5203	0.00769	0.249586
2041	7571961|F|0-5:G>A-5:G>A	Mark00019645	2	4298343	A	0.14231	0.5203	0.00769	0.249586
7207	100362972|F|0-9:T>G-9:T>G	Mark00013151	5	9849204	G	0.14231	0.5203	0.03846	0.270888
17456	7540378|F|0-45:C>T-45:C>T	Mark00021433	12	22169313	T	0.14615	0.5203	0.03077	0.270888
19392	7626081|F|0-48:A>G-48:A>G	Mark00009072	14	5411061	G	0.15	0.5203	0.02308	0.270888
14946	9845355|F|0-7:G>C-7:G>C	Mark00011923	10	24535200	C	0.17308	0.5203	0.05385	0.32
19774	100186920|F|0-53:G>A-53:G>A	Mark00025102	14	15622022	A	0.17308	0.5203	0.1	0.346627
6988	7546761|F|0-17:C>T-17:C>T	Mark00002144	5	2791881	T	0.17692	0.5203	0.03077	0.310651
10490	100365549|F|0-13:A>G-13:A>G	Mark00026454	7	15457780	G	0.18846	0.5203	0.1	0.363195
11219	7630867|F|0-40:C>T-40:C>T	Mark00022978	8	1855935	T	0.18846	0.5203	0.03846	0.329112
19745	7557711|F|0-27:G>A-27:G>A	Mark00012865	14	14921817	A	0.22308	0.5203	0.04615	0.371124
13092	9848866|F|0-13:G>T-13:G>T	Mark00021796	9	13671962	G	0.22692	0.5203	0.03846	0.329112
4563	7574677|F|0-31:A>G-31:A>G	Mark00020243	3	22512727	A	0.23462	0.5203	0.03846	0.337988
13072	7574309|F|0-33:T>C-33:T>C	Mark00029249	9	12931984	C	0.23462	0.5203	0.02308	0.371124
10606	7621450|F|0-53:G>C-53:G>C	Mark00023847	7	17725295	C	0.24231	0.5203	0.00769	0.371124
3428	11826078|F|0-8:C>G-8:C>G	Mark00017842	3	1917205	G	0.24615	0.5203	0.04615	0.393491
10706	7629193|F|0-15:A>G-15:A>G	Mark00023066	7	19084502	G	0.25	0.5203	0.02308	0.386272
8480	7629022|F|0-47:A>G-47:A>G	Mark00018576	6	11087216	G	0.25385	0.5203	0.03077	0.393491
17352	7627639|F|0-18:G>A-18:G>A	Mark00009058	12	21319629	A	0.25769	0.5203	0.05385	0.407219
12441	7631412|F|0-55:A>G-55:A>G	Mark00012549	9	4037744	G	0.27692	0.5203	0.04615	0.42
10320	7574771|F|0-68:G>T-68:G>T	Mark00014442	7	10395977	T	0.28846	0.5203	0.03846	0.426036
11341	7617717|F|0-20:A>G-20:A>G	Mark00026140	8	2707011	G	0.29231	0.5203	0.09231	0.447811
18719	7572981|F|0-25:G>A-25:G>A	Mark00011986	13	20724825	A	0.30385	0.5203	0.05385	0.442722
20391	7624220|F|0-14:G>T-14:G>T	Mark00020544	15	2880177	G	0.30385	0.5203	0.03846	0.407219
10009	11822835|F|0-16:G>A-16:G>A	Mark00019035	7	3546251	G	0.31923	0.5203	0.08462	0.400473
353	7563631|F|0-18:T>A-18:T>A	Mark00020172	1	3810587	A	0.35385	0.5203	0.18462	0.494201
20891	7563551|F|0-16:G>A-16:G>A	Mark00020123	15	9761707	A	0.35385	0.5203	0.07692	0.476805
894	7619305|F|0-24:T>A-24:T>A	Mark00006421	1	19534965	T	0.35769	0.5203	0.03846	0.447811
12158	7562169|F|0-67:G>T-67:G>T	Mark00022861	9	1389127	T	0.35769	0.5203	0.11538	0.48568
19861	7558791|F|0-54:A>G-54:A>G	Mark00004775	14	16511115	G	0.35769	0.5203	0.05385	0.473373
3824	7632427|F|0-22:G>C-22:G>C	Mark00021273	3	10255485	C	0.36154	0.5203	0.03077	0.469704
4079	9846185|F|0-22:C>T-22:C>T	Mark00010013	3	13652093	T	0.36538	0.5203	0.00769	0.465799
6038	100323459|F|0-62:A>G-62:A>G	Mark00009934	4	25202596	G	0.36923	0.5203	0	0.465799
17748	19447405|F|0-34:A>T-34:A>T	Mark00022844	13	1343869	T	0.37692	0.5203	0.04615	0.48
1335	11827567|F|0-28:A>C-28:A>C	Mark00028716	1	25911514	A	0.38077	0.5203	0.06923	0.452663
8698	7537999|F|0-34:C>G-34:C>G	Mark00001392	6	16423549	C	0.38077	0.5203	0.02308	0.465799
11299	100340281|F|0-47:A>T-47:A>T	Mark00023039	8	2423287	A	0.38462	0.5203	0.13846	0.431834
1107	7568691|F|0-10:T>C-10:T>C	Mark00009899	1	23091149	T	0.38846	0.5203	0.03846	0.465799
20318	7621498|F|0-65:T>C-65:T>C	Mark00020451	15	2289538	T	0.38846	0.5203	0.05385	0.461657
17319	100256402|F|0-51:C>A-51:C>A	Mark00027684	12	20892068	A	0.39231	0.5203	0.07692	0.490414
3714	7558023|F|0-63:A>T-63:A>T	Mark00004688	3	5991739	T	0.4	0.5203	0.07692	0.492426
18314	7627894|F|0-25:A>C-25:A>C	Mark00019234	13	15462272	C	0.40769	0.5203	0.06154	0.492426
8732	7559249|F|0-43:T>A-43:T>A	Mark00006888	6	16981939	A	0.44231	0.5203	0.08462	0.499527
1620	11820311|F|0-9:C>T-9:C>T	Mark00025087	1	28972998	T	0.44615	0.5203	0.13846	0.499527
18796	7569987|F|0-45:C>A-45:C>A	Mark00019696	13	21419925	C	0.46154	0.5203	0.16923	0.469704
18906	7550734|F|0-39:T>C-39:T>C	Mark00005341	13	22613229	T	0.46923	0.5203	0.04615	0.494201
637	7623746|F|0-27:A>G-27:A>G	Mark00019672	1	12134910	G	0.47308	0.5203	0.06923	0.499882
17348	7569234|F|0-13:T>A-13:T>A	Mark00008501	12	21279740	T	0.48077	0.5203	0.06923	0.494201
5597	7610841|F|0-17:T>C-17:T>C	Mark00020976	4	9297775	T	0.49231	0.5203	0.06154	0.497041
11619	7567856|F|0-51:C>T-51:C>T	Mark00010019	8	6248668	C	0.49231	0.5203	0.09231	0.494201
21361	7562454|F|0-19:C>A-19:C>A	Mark00019151	15	21189752	A	0.49615	0.5203	0.00769	0.5
1099	7632135|F|0-65:C>T-65:C>T	Mark00023097	1	23061413	T	0.13359	0.51661	0.03817	0.258726
19053	7570895|F|0-57:C>T-57:C>T	Mark00016811	14	1175404	T	0.14504	0.51661	0.10687	0.318163
20359	7563834|F|0-20:T>A-20:T>A	Mark00011590	15	2622057	A	0.14885	0.51661	0.0229	0.269215
2831	11825452|F|0-54:G>A-54:G>A	Mark00005100	2	13351662	A	0.15649	0.51661	0.00763	0.269215
16468	14507970|F|0-66:T>A-66:T>A	Mark00011774	12	3975532	A	0.17557	0.51661	0.06107	0.327254
11661	7625409|F|0-48:C>A-48:C>A	Mark00011411	8	6911418	C	0.19466	0.51661	0.00763	0.30884
4629	7629038|F|0-18:C>T-18:C>T	Mark00016945	3	24217089	T	0.19847	0.51661	0.01527	0.327254
16934	7574323|F|0-21:T>C-21:T>C	Mark00014360	12	16248657	C	0.20611	0.51661	0.01527	0.336111
15667	7562717|F|0-63:A>C-63:A>C	Mark00020497	11	6014751	C	0.20992	0.51661	0.0687	0.369209
205	9845507|F|0-31:C>A-31:C>A	Mark00006246	1	2193766	A	0.21374	0.51661	0	0.336111
8371	11827772|F|0-16:T>C-16:T>C	Mark00014529	6	8647880	T	0.22519	0.51661	0.0229	0.336111
10313	7568764|F|0-14:A>G-14:A>G	Mark00006299	7	10234533	G	0.23664	0.51661	0.10687	0.411864
18341	7570574|F|0-32:C>T-32:C>T	Mark00013181	13	15850638	T	0.23664	0.51661	0.01527	0.369209
956	100041709|F|0-45:C>T-45:C>T	Mark00021435	1	20773119	T	0.25191	0.51661	0.06107	0.405338
14500	7563496|F|0-59:G>T-59:G>T	Mark00006408	10	20409236	T	0.25573	0.51661	0.0229	0.391586
984	9849207|F|0-7:G>A-7:G>A	Mark00020783	1	20961393	G	0.25954	0.51661	0.0458	0.361284
12816	7562152|F|0-20:T>C-20:T>C	Mark00012896	9	7656546	C	0.26336	0.51661	0.00763	0.391586
18499	7561584|F|0-64:A>G-64:A>G	Mark00026341	13	18496372	G	0.26336	0.51661	0.08397	0.424218
13721	7622314|F|0-63:T>C-63:T>C	Mark00007871	10	3589310	C	0.27099	0.51661	0.05344	0.418157
21002	7626520|F|0-23:T>A-23:T>A	Mark00013673	15	12191355	A	0.27099	0.51661	0.0687	0.424218
6237	100362126|F|0-63:T>A-63:T>A	Mark00013058	4	27115704	T	0.27481	0.51661	0.01527	0.391586
9926	7559681|F|0-21:C>G-21:C>G	Mark00019016	7	2914856	G	0.28626	0.51661	0.14504	0.460113
16393	7556090|F|0-5:A>G-5:A>G	Mark00009837	12	2847648	G	0.30153	0.51661	0.1145	0.460113
6613	7558933|F|0-59:A>T-59:A>T	Mark00007792	4	30785941	T	0.32061	0.51661	0	0.435639
17271	7612513|F|0-16:T>C-16:T>C	Mark00020491	12	20510793	C	0.32061	0.51661	0.03053	0.446128
486	7631741|F|0-15:A>T-15:A>T	Mark00017614	1	5486291	A	0.32443	0.51661	0.08397	0.405338
4864	7610201|F|0-40:T>C-40:T>C	Mark00020918	4	519276	C	0.32443	0.51661	0.20611	0.489482
10453	7566219|F|0-65:T>G-65:T>G	Mark00019646	7	14425129	T	0.33588	0.51661	0.03053	0.435639
10248	7565279|F|0-12:G>T-12:G>T	Mark00010025	7	7441104	T	0.33969	0.51661	0.00763	0.451023
19063	7632616|F|0-21:A>T-21:A>T	Mark00014148	14	1340846	T	0.34733	0.51661	0.00763	0.455684
20750	7571970|F|0-59:A>T-59:A>T	Mark00013502	15	7630606	T	0.35115	0.51661	0.06107	0.472
10465	7547302|F|0-60:T>G-60:T>G	Mark00029068	7	14883307	T	0.3626	0.51661	0.03817	0.451023
11045	7626415|F|0-15:A>T-15:A>T	Mark00019745	8	445959	A	0.36641	0.51661	0.07634	0.441
16712	7630687|F|0-37:A>T-37:A>T	Mark00019209	12	7911073	A	0.37405	0.51661	0.1374	0.424218
3513	7548400|F|0-34:T>A-34:T>A	Mark00008165	3	3543021	T	0.38168	0.51661	0.0458	0.460113
13871	7567545|F|0-14:A>G-14:A>G	Mark00019713	10	5849811	A	0.3855	0.51661	0.05344	0.460113
8916	7572886|F|0-35:A>G-35:A>G	Mark00029234	6	19284906	A	0.38931	0.51661	0.15267	0.430045
18467	7545896|F|0-8:C>G-8:C>G	Mark00003739	13	18197932	C	0.39313	0.51661	0.0229	0.472
6913	7575163|F|0-5:G>A-5:G>A	Mark00014458	5	1782942	A	0.39695	0.51661	0.06107	0.489482
12561	7572634|F|0-31:G>A-31:G>A	Mark00013315	9	5212923	G	0.40458	0.51661	0.03053	0.475497
5807	7619497|F|0-17:G>A-17:G>A	Mark00019515	4	13902643	A	0.41603	0.51661	0.09924	0.49764
8992	100362380|F|0-14:G>A-14:G>A	Mark00022416	6	20270682	G	0.41603	0.51661	0.08397	0.468271
7468	7572602|F|0-35:G>C-35:G>C	Mark00014132	5	18129084	C	0.43511	0.51661	0.0458	0.496475
2941	7627564|F|0-24:C>T-24:C>T	Mark00029233	2	15370486	T	0.43893	0.51661	0.08397	0.499272
3212	7538814|F|0-37:T>C-37:T>C	Mark00003984	2	25760337	C	0.44656	0.51661	0.0229	0.496475
21252	7571646|F|0-9:T>A-9:T>A	Mark00028927	15	19672328	T	0.47328	0.51661	0.10687	0.487151
21046	100337562|F|0-33:T>C-33:T>C	Mark00019669	15	13809064	T	0.49237	0.51661	0.03817	0.498572
3398	14508069|F|0-28:A>G-28:A>G	Mark00002759	3	1565579	A	0.49618	0.51661	0.01527	0.499738
20541	7554772|F|0-39:C>G-39:C>G	Mark00006771	15	4624992	G	0.49618	0.51661	0.06107	0.498572
2438	100304822|F|0-18:C>T-18:C>T	Mark00008672	2	8928915	T	0.10227	0.51292	0.08333	0.246442
356	7568824|F|0-28:C>T-28:C>T	Mark00020085	1	3861741	T	0.11364	0.51292	0.06061	0.246442
9797	7568727|F|0-27:G>A-27:G>A	Mark00019651	7	1991749	A	0.125	0.51292	0.06818	0.267562
11538	7565364|F|0-17:A>T-17:A>T	Mark00017545	8	4804244	T	0.13636	0.51292	0.01515	0.246442
14061	19443550|F|0-61:T>A-61:T>A	Mark00010199	10	13852558	A	0.14015	0.51292	0.02273	0.257117
6357	7553974|F|0-19:T>C-19:T>C	Mark00021052	4	28376387	C	0.1553	0.51292	0.08333	0.316345
8883	7628060|F|0-12:A>G-12:A>G	Mark00011383	6	19077597	G	0.1553	0.51292	0.03788	0.287764
9136	7559810|F|0-41:G>A-41:G>A	Mark00024920	6	21718782	G	0.1553	0.51292	0.02273	0.246442
15141	7562775|F|0-68:G>T-68:G>T	Mark00007701	11	1416040	T	0.15909	0.51292	0.04545	0.297521
3659	7565067|F|0-19:C>T-19:C>T	Mark00029188	3	5361033	T	0.16288	0.51292	0.05303	0.307048
11801	7542114|F|0-6:G>T-6:G>T	Mark00001433	8	11526035	T	0.16288	0.51292	0.09848	0.334252
16714	7625417|F|0-23:G>A-23:G>A	Mark00003672	12	7914730	A	0.16288	0.51292	0.00758	0.277778
14174	9846204|F|0-57:T>C-57:T>C	Mark00010579	10	16237004	C	0.16667	0.51292	0.06061	0.316345
5264	7618389|F|0-12:T>C-12:T>C	Mark00001074	4	3637480	C	0.17424	0.51292	0.04545	0.316345
16906	7621341|F|0-9:A>C-9:A>C	Mark00004015	12	14911543	C	0.20076	0.51292	0.00758	0.325413
13586	7617982|F|0-6:G>A-6:G>A	Mark00005029	10	1500225	A	0.20455	0.51292	0.10606	0.382461
19773	100186920|F|0-18:C>T-18:C>T	Mark00027650	14	15622022	T	0.20833	0.51292	0.14394	0.403466
4491	9841989|F|0-45:C>A-45:C>A	Mark00002083	3	20570767	A	0.21212	0.51292	0.16667	0.416322
11628	7539306|F|0-57:T>A-57:T>A	Mark00016831	8	6419671	T	0.21212	0.51292	0.09091	0.277778
9798	7526204|F|0-39:C>A-39:C>A	Mark00023008	7	1991815	C	0.21591	0.51292	0.12879	0.257117
737	7622686|F|0-21:G>T-21:G>T	Mark00006970	1	16436794	T	0.2197	0.51292	0.01515	0.35124
3377	7565118|F|0-15:A>T-15:A>T	Mark00026854	3	1379659	T	0.2197	0.51292	0.04545	0.367309
3972	7624375|F|0-15:T>C-15:T>C	Mark00011549	3	12613718	C	0.22348	0.51292	0.02273	0.359389
8850	7614690|F|0-21:T>C-21:T>C	Mark00019927	6	18748510	C	0.22348	0.51292	0.18939	0.433884
4470	7560012|F|0-20:T>C-20:T>C	Mark00023788	3	20212141	T	0.22727	0.51292	0.07576	0.307048
1359	7550027|F|0-32:C>T-32:C>T	Mark00022810	1	26161590	T	0.25379	0.51292	0.08333	0.416322
5234	7572481|F|0-38:G>A-38:G>A	Mark00026861	4	3380346	G	0.26515	0.51292	0.04545	0.367309
3101	7568553|F|0-8:A>G-8:A>G	Mark00017354	2	21201693	G	0.26894	0.51292	0.06818	0.422406
6624	7569686|F|0-5:A>G-5:A>G	Mark00017794	4	30858553	G	0.26894	0.51292	0.09848	0.433884
19469	7565260|F|0-14:A>G-14:A>G	Mark00021740	14	6469721	G	0.27652	0.51292	0.08333	0.433884
8289	7628463|F|0-6:A>G-6:A>G	Mark00021563	6	5294387	G	0.29167	0.51292	0.08333	0.444444
8877	7566884|F|0-16:T>A-16:T>A	Mark00017282	6	19047647	T	0.30303	0.51292	0.10606	0.375
10094	100326568|F|0-9:G>T-9:G>T	Mark00010242	7	4327648	T	0.30303	0.51292	0.0303	0.433884
882	7629547|F|0-64:G>T-64:G>T	Mark00024371	1	19314311	G	0.31061	0.51292	0.01515	0.422406
14701	7562618|F|0-61:T>A-61:T>A	Mark00020606	10	22465731	A	0.31061	0.51292	0.07576	0.454086
7236	7545002|F|0-33:G>C-33:G>C	Mark00001626	5	11585363	G	0.31818	0.51292	0.12121	0.382461
7252	7540502|F|0-53:A>G-53:A>G	Mark00023700	5	12169842	A	0.33333	0.51292	0.01515	0.439279
274	7562554|F|0-12:T>A-12:T>A	Mark00011125	1	2986521	T	0.34091	0.51292	0.01515	0.444444
14014	7624712|F|0-65:G>T-65:G>T	Mark00010533	10	12082205	G	0.35606	0.51292	0.01515	0.454086
3086	7624289|F|0-24:C>T-24:C>T	Mark00010315	2	20730046	C	0.36364	0.51292	0.06061	0.444444
10028	7629978|F|0-35:C>T-35:C>T	Mark00020648	7	3794676	C	0.36364	0.51292	0.04545	0.44938
9270	7612392|F|0-68:T>A-68:T>A	Mark00022734	6	22996566	A	0.375	0.51292	0.2803	0.499541
4060	100257585|F|0-33:A>T-33:A>T	Mark00005714	3	13340460	A	0.37879	0.51292	0.10606	0.439279
7557	9840793|F|0-37:G>A-37:G>A	Mark00004857	5	19487156	A	0.39773	0.51292	0.05303	0.488522
9003	100269001|F|0-45:A>G-45:A>G	Mark00024695	6	20293672	A	0.4053	0.51292	0.14394	0.444444
18440	100290906|F|0-60:C>A-60:C>A	Mark00024304	13	17840161	A	0.4053	0.51292	0.15909	0.499541
13676	7626170|F|0-57:G>T-57:G>T	Mark00010246	10	2722189	T	0.41667	0.51292	0.01515	0.488522
11537	7624643|F|0-10:T>A-10:T>A	Mark00023940	8	4804184	A	0.42424	0.51292	0.0303	0.492654
3602	7558247|F|0-9:G>A-9:G>A	Mark00008167	3	4697188	G	0.44318	0.51292	0.11364	0.474174
8617	100261437|F|0-65:G>A-65:G>A	Mark00006093	6	15196683	A	0.45076	0.51292	0.05303	0.498967
795	7565376|F|0-17:C>G-17:C>G	Mark00020163	1	17641833	C	0.46591	0.51292	0.03788	0.494376
5902	7572439|F|0-16:A>G-16:A>G	Mark00013146	4	20868845	A	0.47348	0.51292	0.12879	0.483471
9129	7615258|F|0-7:G>A-7:G>A	Mark00002287	6	21623133	A	0.47727	0.51292	0.07576	0.499541
17746	9847918|F|0-15:C>G-15:C>G	Mark00026251	13	1336971	C	0.48106	0.51292	0.05303	0.495868
7019	7552769|F|0-46:C>T-46:C>T	Mark00028526	5	3696297	T	0.48864	0.51292	0.11364	0.495868
2204	7571389|F|0-6:G>C-6:G>C	Mark00020078	2	6735098	G	0.49621	0.51292	0.03788	0.498967
12585	7561272|F|0-47:A>G-47:A>G	Mark00019599	9	5344376	G	0.49621	0.51292	0.14394	0.490702
5655	7572649|F|0-21:G>A-21:G>A	Mark00021256	4	10201888	A	0.14286	0.50923	0.06015	0.286053
10622	9849023|F|0-56:T>C-56:T>C	Mark00014480	7	17894882	C	0.14662	0.50923	0.00752	0.255526
15673	21585300|F|0-14:A>T-14:A>T	Mark00010038	11	6076639	T	0.15038	0.50923	0.01504	0.265928
18831	100350548|F|0-53:G>T-53:G>T	Mark00026407	13	21745937	T	0.15414	0.50923	0.06767	0.305274
1085	7552267|F|0-62:T>C-62:T>C	Mark00007366	1	22877742	C	0.15789	0.50923	0.03008	0.286053
4425	9843597|F|0-37:T>C-37:T>C	Mark00009063	3	19288764	C	0.15789	0.50923	0	0.265928
14504	7571565|F|0-5:T>A-5:T>A	Mark00024355	10	20488514	A	0.16917	0.50923	0.06767	0.323591
12886	7557227|F|0-50:A>G-50:A>G	Mark00020975	9	8891633	A	0.18045	0.50923	0.06015	0.255526
9571	7555462|F|0-31:G>T-31:G>T	Mark00008492	7	60759	T	0.18797	0.50923	0.01504	0.314546
13894	7631129|F|0-40:T>G-40:T>G	Mark00013905	10	6441335	G	0.18797	0.50923	0.04511	0.33241
11769	7548522|F|0-31:G>A-31:G>A	Mark00006227	8	10062754	A	0.19549	0.50923	0.03008	0.33241
21036	7612378|F|0-9:T>C-9:T>C	Mark00002443	15	13287989	C	0.20677	0.50923	0.06767	0.365425
14159	7630864|F|0-49:C>T-49:C>T	Mark00013908	10	16098114	T	0.21429	0.50923	0.09774	0.387812
20099	7538779|F|0-8:T>C-8:T>C	Mark00002930	15	271722	C	0.21805	0.50923	0.06015	0.373113
4556	7542545|F|0-15:C>A-15:C>A	Mark00022748	3	22156898	A	0.2218	0.50923	0.08271	0.387812
8181	7565089|F|0-54:C>T-54:C>T	Mark00024841	6	953330	T	0.2218	0.50923	0.11278	0.401606
15933	14314308|F|0-41:A>G-41:A>G	Mark00017494	11	12455648	A	0.2218	0.50923	0.00752	0.341003
20651	7558520|F|0-38:G>T-38:G>T	Mark00012485	15	6047015	T	0.22932	0.50923	0.09774	0.401606
6634	7569348|F|0-41:A>G-41:A>G	Mark00010866	4	30924692	G	0.23308	0.50923	0.01504	0.365425
14731	7619179|F|0-35:G>T-35:G>T	Mark00006344	10	22810607	T	0.2406	0.50923	0.03008	0.380575
4685	7571942|F|0-55:C>G-55:C>G	Mark00013148	3	26418229	G	0.25564	0.50923	0.03008	0.394822
1646	7567451|F|0-8:G>T-8:G>T	Mark00017328	1	29041206	T	0.2594	0.50923	0.05263	0.408163
6108	7549652|F|0-8:G>C-8:G>C	Mark00021186	4	25808998	G	0.26316	0.50923	0.07519	0.34937
10787	9842266|F|0-29:G>A-29:G>A	Mark00020365	7	21571258	G	0.27068	0.50923	0.04511	0.373113
21340	7630800|F|0-11:T>A-11:T>A	Mark00010823	15	21076489	T	0.28195	0.50923	0.00752	0.401606
10379	7626692|F|0-66:T>A-66:T>A	Mark00012870	7	11600930	A	0.29323	0.50923	0.1203	0.457007
10850	7632374|F|0-31:A>T-31:A>T	Mark00014672	7	22210052	T	0.30451	0.50923	0.03759	0.43756
21130	7565328|F|0-16:G>A-16:G>A	Mark00023380	15	17713043	A	0.30827	0.50923	0.03008	0.43756
8563	100325735|F|0-30:T>G-30:T>G	Mark00010161	6	13671591	G	0.33083	0.50923	0.06015	0.461304
16888	7562945|F|0-55:G>T-55:G>T	Mark00011210	12	14053432	T	0.34962	0.50923	0.05263	0.469218
5441	7572863|F|0-6:G>C-6:G>C	Mark00024033	4	5801664	G	0.35714	0.50923	0.09774	0.42648
5963	100050095|F|0-18:G>T-18:G>T	Mark00029043	4	23889662	G	0.36466	0.50923	0.08271	0.43756
10279	9846661|F|0-16:C>G-16:C>G	Mark00009283	7	9012536	C	0.36842	0.50923	0.01504	0.461304
19478	7552752|F|0-12:T>C-12:T>C	Mark00008931	14	6614484	T	0.39098	0.50923	0.01504	0.472836
6031	9843037|F|0-23:C>T-23:C>T	Mark00020407	4	25171975	T	0.40226	0.50923	0.02256	0.485047
21153	100380433|F|0-55:C>A-55:C>A	Mark00024075	15	18040969	A	0.40226	0.50923	0.08271	0.49364
11525	100356898|F|0-60:G>T-60:G>T	Mark00012665	8	4694234	T	0.41353	0.50923	0	0.485047
4327	7623795|F|0-51:C>A-51:C>A	Mark00019986	3	17068394	C	0.41729	0.50923	0.12782	0.457007
18241	7527274|F|0-57:C>T-57:C>T	Mark00025963	13	14077015	C	0.42105	0.50923	0.18045	0.442761
15689	7546957|F|0-48:T>C-48:T>C	Mark00002732	11	6239761	T	0.43233	0.50923	0.12782	0.465374
4714	7561841|F|0-17:C>T-17:C>T	Mark00003804	3	27332641	C	0.46241	0.50923	0.08271	0.487535
8742	7614826|F|0-5:C>T-5:C>T	Mark00008383	6	17164422	T	0.46241	0.50923	0.03759	0.499293
16588	100169881|F|0-32:A>C-32:A>C	Mark00002584	12	5401837	A	0.46617	0.50923	0.06015	0.491831
17269	11827182|F|0-35:C>T-35:C>T	Mark00013351	12	20498258	C	0.47368	0.50923	0.06015	0.49364
13362	100046621|F|0-26:T>C-26:T>C	Mark00018860	9	21837285	C	0.11567	0.50554	0.18657	0.330586
84	7546062|F|0-31:C>T-31:C>T	Mark00016861	1	903052	T	0.1306	0.50554	0.06716	0.274449
5867	7621979|F|0-33:A>C-33:A>C	Mark00010398	4	18384005	C	0.14179	0.50554	0.01493	0.253954
14931	7628437|F|0-27:A>G-27:A>G	Mark00021173	10	24351795	G	0.15299	0.50554	0.03731	0.284362
18521	100234669|F|0-5:T>C-5:T>C	Mark00023764	13	18646574	C	0.16418	0.50554	0.0597	0.312765
15389	7539406|F|0-32:G>A-32:G>A	Mark00009154	11	3572989	G	0.16791	0.50554	0.02239	0.264313
13371	7572857|F|0-26:C>G-26:C>G	Mark00014072	9	22142456	G	0.17537	0.50554	0.05224	0.321787
4513	7564301|F|0-21:G>T-21:G>T	Mark00027761	3	21029754	T	0.1791	0.50554	0.07463	0.339162
7462	100330484|F|0-54:C>G-54:C>G	Mark00010662	5	18074594	C	0.1791	0.50554	0.0597	0.253954
11828	7569540|F|0-39:A>T-39:A>T	Mark00008765	8	12292074	T	0.1791	0.50554	0.02985	0.312765
4464	7574123|F|0-41:C>A-41:C>A	Mark00012269	3	20186556	C	0.18284	0.50554	0.05224	0.264313
19696	7561667|F|0-8:C>T-8:C>T	Mark00020209	14	13835806	C	0.18284	0.50554	0.02239	0.284362
268	7624401|F|0-60:C>T-60:C>T	Mark00020612	1	2927527	T	0.1903	0.50554	0.08209	0.355647
10768	7559215|F|0-39:C>A-39:C>A	Mark00011521	7	21036918	A	0.19776	0.50554	0.03731	0.339162
7400	100347860|F|0-66:A>C-66:A>C	Mark00011845	5	16507309	C	0.20896	0.50554	0.08955	0.378703
18041	9848078|F|0-15:C>T-15:C>T	Mark00012209	13	6303639	T	0.20896	0.50554	0.01493	0.339162
3225	11822107|F|0-12:A>C-12:A>C	Mark00024835	2	26275370	C	0.23881	0.50554	0.0597	0.392961
2453	7617839|F|0-9:T>C-9:T>C	Mark00027762	2	9131573	C	0.24254	0.50554	0.00746	0.371241
7060	7555204|F|0-25:G>T-25:G>T	Mark00007091	5	4726026	T	0.24627	0.50554	0.07463	0.406327
6482	100337786|F|0-22:T>C-22:T>C	Mark00011037	4	29433452	T	0.25746	0.50554	0.06716	0.347516
12290	7562083|F|0-27:A>C-27:A>C	Mark00023048	9	2542202	C	0.26119	0.50554	0.07463	0.418802
6650	7568595|F|0-55:G>C-55:G>C	Mark00020151	4	31117927	G	0.27612	0.50554	0.04478	0.378703
9999	100173527|F|0-65:C>T-65:C>T	Mark00002802	7	3426725	C	0.28358	0.50554	0.23881	0.274449
9555	9844523|F|0-30:T>C-30:T>C	Mark00003360	6	25944088	T	0.29104	0.50554	0.10448	0.363555
2732	7573751|F|0-65:C>A-65:C>A	Mark00026901	2	12300957	A	0.29851	0.50554	0.10448	0.455447
5645	19448774|F|0-9:C>A-9:C>A	Mark00028605	4	10063257	A	0.30224	0.50554	0.06716	0.44609
3658	7548130|F|0-58:C>G-58:C>G	Mark00008292	3	5346888	G	0.30597	0.50554	0	0.424705
18887	7629804|F|0-12:C>T-12:C>T	Mark00012468	13	22398230	T	0.3097	0.50554	0.11194	0.463912
5421	11820378|F|0-5:T>C-5:T>C	Mark00001393	4	5514966	T	0.31343	0.50554	0.04478	0.412675
9965	7563125|F|0-12:A>G-12:A>G	Mark00011290	7	3175297	G	0.31716	0.50554	0.00746	0.435843
18904	7553843|F|0-49:A>G-49:A>G	Mark00027272	13	22597634	G	0.33209	0.50554	0.05224	0.459791
19537	100225960|F|0-60:C>A-60:C>A	Mark00020456	14	7363098	C	0.33955	0.50554	0.05224	0.430385
8220	7573015|F|0-47:T>C-47:T>C	Mark00010666	6	2024987	T	0.34701	0.50554	0.08209	0.424705
1567	7632256|F|0-27:T>C-27:T>C	Mark00014256	1	28242447	C	0.35075	0.50554	0.07463	0.474939
20744	7558859|F|0-50:C>G-50:C>G	Mark00017346	15	7551917	C	0.35448	0.50554	0.02239	0.45088
8049	7571661|F|0-7:G>C-7:G>C	Mark00029186	5	24688920	G	0.37687	0.50554	0.03731	0.459791
2679	100225700|F|0-12:G>T-12:G>T	Mark00004439	2	11544556	T	0.3806	0.50554	0.01493	0.474939
10497	7566188|F|0-26:G>A-26:G>A	Mark00024303	7	15740996	G	0.38433	0.50554	0.09701	0.44609
18948	100284759|F|0-11:T>C-11:T>C	Mark00007304	14	266418	C	0.38433	0.50554	0.08209	0.488862
3123	7538695|F|0-30:C>T-30:C>T	Mark00027159	2	22220737	C	0.38806	0.50554	0.16418	0.424705
995	7567076|F|0-13:A>G-13:A>G	Mark00028540	1	21249464	G	0.39925	0.50554	0.06716	0.490978
11862	7568927|F|0-23:G>A-23:G>A	Mark00019576	8	13748119	A	0.41418	0.50554	0.05224	0.492871
711	7619330|F|0-8:G>T-8:G>T	Mark00026051	1	14911955	T	0.42537	0.50554	0.10448	0.498998
6626	9844765|F|0-31:A>G-31:A>G	Mark00018632	4	30865160	G	0.4291	0.50554	0.08209	0.498218
7443	7569447|F|0-6:G>T-6:G>T	Mark00009883	5	17550341	T	0.4403	0.50554	0.08955	0.499554
11188	7629919|F|0-10:C>G-10:C>G	Mark00014267	8	1749334	C	0.45149	0.50554	0.15672	0.46781
13962	7568826|F|0-49:A>C-49:A>C	Mark00013719	10	9199440	A	0.47388	0.50554	0.00746	0.498218
4479	7552078|F|0-16:G>A-16:G>A	Mark00021638	3	20390293	A	0.48134	0.50554	0.02239	0.499889
16085	7571794|F|0-30:T>C-30:T>C	Mark00009802	11	18232799	T	0.48134	0.50554	0.02239	0.498218
3977	7627296|F|0-24:G>T-24:G>T	Mark00012833	3	12632664	T	0.48507	0.50554	0.04478	0.499889
20325	7532812|F|0-62:A>G-62:A>G	Mark00010991	15	2354855	A	0.49627	0.50554	0.11194	0.492871
241	11826451|F|0-35:G>A-35:G>A	Mark00023022	1	2704942	A	0.12963	0.50185	0.06667	0.272812
12632	7625579|F|0-23:C>A-23:C>A	Mark00005614	9	5681482	A	0.12963	0.50185	0.05185	0.262716
7967	7563556|F|0-9:G>A-9:G>A	Mark00009452	5	24072294	A	0.13333	0.50185	0.02963	0.252401
15481	9841215|F|0-43:A>G-43:A>G	Mark00019883	11	4522047	G	0.13333	0.50185	0.1037	0.301783
1250	100337606|F|0-21:G>T-21:G>T	Mark00011022	1	24871003	T	0.14444	0.50185	0.00741	0.252401
12985	7554709|F|0-52:C>T-52:C>T	Mark00009310	9	11039967	T	0.15185	0.50185	0.03704	0.282689
20084	7561142|F|0-17:T>C-17:T>C	Mark00029354	15	91124	C	0.15556	0.50185	0.04444	0.292346
5390	7624146|F|0-47:T>C-47:T>C	Mark00026253	4	5127965	C	0.16296	0.50185	0.04444	0.301783
11251	100315431|F|0-32:A>G-32:A>G	Mark00021657	8	2121031	G	0.16296	0.50185	0.07407	0.32
2004	7573983|F|0-37:C>G-37:C>G	Mark00020642	2	3453260	G	0.17037	0.50185	0.16296	0.376845
19179	7627226|F|0-40:A>T-40:A>T	Mark00008749	14	2499794	T	0.17037	0.50185	0.04444	0.311001
5212	7574821|F|0-13:A>G-13:A>G	Mark00029255	4	3152058	G	0.18519	0.50185	0.07407	0.345679
1363	7560776|F|0-45:T>C-45:T>C	Mark00007019	1	26251181	C	0.19259	0.50185	0.01481	0.32
8269	7615677|F|0-6:T>G-6:T>G	Mark00008276	6	4245739	T	0.19259	0.50185	0.05926	0.272812
6753	7563156|F|0-16:G>C-16:G>C	Mark00011552	4	32038089	C	0.21111	0.50185	0.00741	0.337339
18833	7572349|F|0-57:G>A-57:G>A	Mark00020217	13	21765316	G	0.21481	0.50185	0.07407	0.292346
5317	7631652|F|0-64:C>T-64:C>T	Mark00013612	4	4056606	T	0.22963	0.50185	0.05926	0.384088
11031	100164546|F|0-18:C>T-18:C>T	Mark00002163	8	288504	C	0.22963	0.50185	0.11852	0.282689
16964	7562917|F|0-18:G>C-18:G>C	Mark00021005	12	16818956	G	0.23704	0.50185	0.11852	0.292346
19190	11824989|F|0-33:T>C-33:T>C	Mark00008896	14	2643967	C	0.24074	0.50185	0.03704	0.384088
6761	7569558|F|0-35:A>G-35:A>G	Mark00010893	4	32262758	G	0.25185	0.50185	0.04444	0.397915
13889	100389434|F|0-8:A>G-8:A>G	Mark00018703	10	6293123	G	0.25556	0.50185	0.08148	0.41701
19506	7631630|F|0-19:C>T-19:C>T	Mark00017820	14	6811021	T	0.25556	0.50185	0.0963	0.422936
17346	7568986|F|0-6:G>A-6:G>A	Mark00024802	12	21252229	A	0.25926	0.50185	0.13333	0.439396
18656	100230501|F|0-12:T>A-12:T>A	Mark00004786	13	20273148	T	0.25926	0.50185	0.05926	0.3538
5001	7559815|F|0-16:A>G-16:A>G	Mark00029390	4	1603590	A	0.27037	0.50185	0.12593	0.328779
8582	9848289|F|0-28:C>A-28:C>A	Mark00020707	6	14100900	A	0.27037	0.50185	0.05185	0.41701
1721	11822941|F|0-24:G>A-24:G>A	Mark00005767	1	30219222	A	0.31111	0.50185	0.11852	0.466392
17302	7630568|F|0-7:T>C-7:T>C	Mark00018573	12	20756811	C	0.33333	0.50185	0.02963	0.453882
20751	7571971|F|0-6:C>T-6:C>T	Mark00013498	15	7630606	C	0.34074	0.50185	0.05926	0.428642
13657	9847293|F|0-6:G>A-6:G>A	Mark00023096	10	2533053	G	0.35185	0.50185	0.05185	0.439396
38	100262159|F|0-42:T>C-42:T>C	Mark00006149	1	331633	C	0.36667	0.50185	0.08148	0.482853
20945	7622136|F|0-25:G>A-25:G>A	Mark00027295	15	10497744	A	0.36667	0.50185	0.21481	0.498656
12663	100346333|F|0-8:T>A-8:T>A	Mark00011659	9	6064759	A	0.37037	0.50185	0.02963	0.473635
10134	7573442|F|0-33:C>A-33:C>A	Mark00014007	7	5047363	A	0.37778	0.50185	0.02963	0.476927
10467	7562793|F|0-18:G>A-18:G>A	Mark00029048	7	14883307	A	0.39259	0.50185	0.19259	0.499753
1222	7565856|F|0-57:A>C-57:A>C	Mark00002962	1	24607643	A	0.3963	0.50185	0.11111	0.449273
11122	7571524|F|0-7:A>G-7:A>G	Mark00010435	8	1204230	A	0.4	0.50185	0.02963	0.473635
2518	7546773|F|0-46:A>T-46:A>T	Mark00020951	2	9782340	A	0.40741	0.50185	0.17778	0.434129
19987	7548850|F|0-15:C>T-15:C>T	Mark00007181	14	17762066	T	0.41111	0.50185	0.02222	0.487901
16093	15734120|F|0-8:T>C-8:T>C	Mark00011919	11	18304435	T	0.42222	0.50185	0.05926	0.476927
20275	100325724|F|0-59:T>G-59:T>G	Mark00010159	15	1886063	T	0.45926	0.50185	0.05926	0.490096
3528	7569962|F|0-15:G>T-15:G>T	Mark00005892	3	3696955	G	0.47407	0.50185	0.01481	0.497778
5608	19446388|F|0-21:A>G-21:A>G	Mark00005106	4	9470401	A	0.47778	0.50185	0.0963	0.490096
9611	100306525|F|0-54:C>A-54:C>A	Mark00008712	7	443476	C	0.49259	0.50185	0.02222	0.499314
6242	100335505|F|0-41:G>A-41:G>A	Mark00021163	4	27217571	A	0.11397	0.49815	0.08088	0.261138
14108	9843184|F|0-56:A>G-56:A>G	Mark00004630	10	15194291	G	0.11397	0.49815	0.11029	0.281034
10262	100354720|F|0-12:C>A-12:C>A	Mark00012374	7	8006741	A	0.14338	0.49815	0.00735	0.250865
10902	7568023|F|0-21:C>T-21:C>T	Mark00012884	7	22789770	T	0.14338	0.49815	0.00735	0.250865
7405	7542054|F|0-13:T>A-13:T>A	Mark00001798	5	16561685	A	0.15074	0.49815	0.09559	0.318231
14897	7564976|F|0-37:C>T-37:C>T	Mark00029214	10	24151086	T	0.15441	0.49815	0.05882	0.300065
20667	100051417|F|0-61:G>C-61:G>C	Mark00026720	15	6365758	C	0.15441	0.49815	0.07353	0.309256
4256	7627307|F|0-32:C>A-32:C>A	Mark00011712	3	16189034	A	0.15809	0.49815	0.02206	0.281034
8774	7609969|F|0-54:C>A-54:C>A	Mark00020969	6	17961674	A	0.15809	0.49815	0.02206	0.281034
2049	7571493|F|0-63:G>A-63:G>A	Mark00012233	2	4401082	A	0.16912	0.49815	0	0.281034
7200	9847037|F|0-11:A>G-11:A>G	Mark00020766	5	9387250	A	0.16912	0.49815	0.01471	0.271194
566	100224613|F|0-46:A>T-46:A>T	Mark00004324	1	8518425	A	0.1875	0.49815	0.00735	0.300065
12480	7572015|F|0-51:G>A-51:G>A	Mark00018675	9	4389329	A	0.19118	0.49815	0.01471	0.318231
13769	7628517|F|0-19:T>G-19:T>G	Mark00010685	10	4286158	G	0.19485	0.49815	0.02206	0.32699
16913	100280828|F|0-8:G>A-8:G>A	Mark00007132	12	15103404	A	0.19485	0.49815	0.06618	0.351968
11270	7566141|F|0-54:G>A-54:G>A	Mark00020688	8	2216735	A	0.19853	0.49815	0.10294	0.375
15953	100168160|F|0-29:A>C-29:A>C	Mark00029322	11	14993096	C	0.20588	0.49815	0.07353	0.367539
11650	7562744|F|0-15:G>A-15:G>A	Mark00021198	8	6681506	A	0.21324	0.49815	0.05882	0.367539
5618	11826756|F|0-63:G>A-63:G>A	Mark00020734	4	9716374	A	0.22059	0.49815	0.02941	0.359862
13353	7564283|F|0-18:T>G-18:T>G	Mark00017121	9	21456081	G	0.22426	0.49815	0.08088	0.389273
6407	7557935|F|0-65:G>C-65:G>C	Mark00008936	4	28852745	C	0.22794	0.49815	0.11765	0.409061
7054	7620882|F|0-17:G>A-17:G>A	Mark00010012	5	4684274	A	0.23897	0.49815	0.02206	0.375
4228	7618994|F|0-27:G>A-27:G>A	Mark00012191	3	15598547	A	0.25368	0.49815	0.03676	0.396086
4630	7629038|F|0-47:T>G-47:T>G	Mark00016284	3	24217089	G	0.25735	0.49815	0.07353	0.415225
2124	19446497|F|0-15:C>A-15:C>A	Mark00022924	2	6173416	C	0.26103	0.49815	0.03676	0.367539
13673	7547310|F|0-29:G>T-29:G>T	Mark00025958	10	2695041	T	0.28309	0.49815	0.125	0.452314
1571	19447347|F|0-18:C>A-18:C>A	Mark00004268	1	28374779	A	0.28676	0.49815	0.01471	0.415225
2040	7561769|F|0-46:A>C-46:A>C	Mark00006708	2	4295755	C	0.29412	0.49815	0.07353	0.442798
21392	14509908|F|0-9:T>C-9:T>C	Mark00020448	15	21370289	T	0.3125	0.49815	0.02206	0.421172
5327	7629050|F|0-54:C>G-54:C>G	Mark00012563	4	4074928	G	0.31985	0.49815	0.05147	0.452314
19202	7561899|F|0-43:G>A-43:G>A	Mark00023930	14	2701820	A	0.31985	0.49815	0.06618	0.456747
10188	7573815|F|0-63:T>A-63:T>A	Mark00004983	7	5766817	T	0.33088	0.49815	0.19118	0.359862
4485	7630314|F|0-65:T>C-65:T>C	Mark00010970	3	20443610	T	0.33824	0.49815	0.02941	0.437716
4442	7570373|F|0-46:G>A-46:G>A	Mark00010457	3	19535725	A	0.34559	0.49815	0.02941	0.460965
10314	11821687|F|0-46:T>C-46:T>C	Mark00023865	7	10308698	C	0.36029	0.49815	0.05882	0.47567
13005	7548747|F|0-28:A>G-28:A>G	Mark00010340	9	11395746	G	0.36029	0.49815	0.02941	0.46875
18161	7568010|F|0-17:T>G-17:T>G	Mark00019088	13	12239117	T	0.36029	0.49815	0.20588	0.382245
4660	7571002|F|0-5:A>G-5:A>G	Mark00026343	3	25251863	G	0.36397	0.49815	0.05147	0.47567
8162	7614527|F|0-28:T>C-28:T>C	Mark00017674	5	25614157	T	0.36765	0.49815	0.07353	0.442798
19790	7557941|F|0-18:T>A-18:T>A	Mark00005776	14	15804587	T	0.37868	0.49815	0.11029	0.437716
10286	7621806|F|0-12:T>G-12:T>G	Mark00007783	7	9521919	G	0.38235	0.49815	0.07353	0.486916
15199	100357746|F|0-33:C>T-33:C>T	Mark00026432	11	1967451	C	0.39338	0.49815	0.125	0.442798
21108	7615089|F|0-31:C>T-31:C>T	Mark00004083	15	16757073	T	0.39706	0.49815	0.07353	0.491241
8780	7630669|F|0-58:C>T-58:C>T	Mark00020730	6	18025536	C	0.40441	0.49815	0.10294	0.456747
7063	9848730|F|0-26:C>T-26:C>T	Mark00011893	5	4728336	T	0.41176	0.49815	0.07353	0.494702
12287	19446263|F|0-15:A>G-15:A>G	Mark00007614	9	2542136	G	0.41544	0.49815	0.00735	0.486916
7927	7573347|F|0-44:G>A-44:G>A	Mark00011874	5	23604200	G	0.42279	0.49815	0.02206	0.484429
6016	7619320|F|0-39:A>C-39:A>C	Mark00026368	4	24913986	C	0.43015	0.49815	0.18382	0.499027
17100	100366535|F|0-13:T>A-13:T>A	Mark00013390	12	18903251	A	0.45956	0.49815	0.02206	0.49827
5431	9845008|F|0-33:T>C-33:T>C	Mark00021630	4	5658724	C	0.47426	0.49815	0.05147	0.5
5794	100330083|F|0-38:T>C-38:T>C	Mark00010623	4	13689865	T	0.48162	0.49815	0.05147	0.496107
13902	7574378|F|0-23:A>T-23:A>T	Mark00021278	10	6800017	A	0.48897	0.49815	0.03676	0.49827
16517	7623855|F|0-10:A>T-10:A>T	Mark00028919	12	4407852	A	0.49632	0.49815	0.11029	0.49308
18873	7629500|F|0-50:T>G-50:T>G	Mark00020098	13	22226753	G	0.13504	0.49446	0.05109	0.269593
15062	100263447|F|0-37:G>A-37:G>A	Mark00006286	11	647533	A	0.13869	0.49446	0.0438	0.269593
13361	7615144|F|0-51:T>G-51:T>G	Mark00003207	9	21837219	G	0.14599	0.49446	0.0438	0.279397
17497	7557559|F|0-41:T>G-41:T>G	Mark00020447	12	22715241	G	0.14964	0.49446	0.05109	0.288987
15401	9843244|F|0-19:A>G-19:A>G	Mark00018473	11	3839914	G	0.15693	0.49446	0.05109	0.298364
19328	7561985|F|0-65:A>C-65:A>C	Mark00011748	14	4285850	C	0.15693	0.49446	0.06569	0.307528
1864	7625807|F|0-30:G>A-30:G>A	Mark00018585	1	31608688	A	0.16423	0.49446	0.05109	0.307528
17316	7541484|F|0-11:T>C-11:T>C	Mark00011405	12	20872095	C	0.16423	0.49446	0.0365	0.298364
1671	19446342|F|0-14:C>G-14:C>G	Mark00009306	1	29350691	C	0.17883	0.49446	0.06569	0.249347
1690	7560730|F|0-17:A>G-17:A>G	Mark00025162	1	29771027	G	0.17883	0.49446	0.06569	0.333742
3660	7565067|F|0-23:G>A-23:G>A	Mark00010920	3	5361033	A	0.17883	0.49446	0.0219	0.307528
10626	7615801|F|0-21:A>T-21:A>T	Mark00026714	7	17946882	T	0.17883	0.49446	0.10949	0.358037
19106	7632080|F|0-20:G>A-20:G>A	Mark00014193	14	1788029	G	0.18248	0.49446	0.0146	0.288987
3531	7560178|F|0-30:G>A-30:G>A	Mark00009757	3	3799912	G	0.18978	0.49446	0.07299	0.259577
9475	7557476|F|0-40:T>C-40:T>C	Mark00011710	6	25196926	C	0.18978	0.49446	0.0438	0.333742
3838	100294900|F|0-31:A>G-31:A>G	Mark00022914	3	10831634	A	0.20073	0.49446	0.0365	0.298364
16863	100232436|F|0-52:T>C-52:T>C	Mark00004902	12	13159839	T	0.20438	0.49446	0.0438	0.298364
10722	7571010|F|0-9:A>G-9:A>G	Mark00010974	7	19356644	G	0.22628	0.49446	0	0.350152
10826	7628211|F|0-15:T>C-15:T>C	Mark00019072	7	21941290	C	0.22628	0.49446	0.07299	0.387447
12715	100288299|F|0-14:C>T-14:C>T	Mark00007617	9	6576824	C	0.23723	0.49446	0.0219	0.350152
5442	7567763|F|0-19:T>G-19:T>G	Mark00025222	4	5812085	G	0.24088	0.49446	0.0292	0.380415
12793	11824302|F|0-37:G>A-37:G>A	Mark00007228	9	7388577	A	0.24088	0.49446	0.0292	0.380415
15143	7559576|F|0-66:C>T-66:C>T	Mark00016570	11	1435847	T	0.24088	0.49446	0.0146	0.373169
18835	7556232|F|0-38:A>G-38:A>G	Mark00023716	13	21797313	A	0.24088	0.49446	0.07299	0.325217
11452	7567130|F|0-20:C>T-20:C>T	Mark00008619	8	4030711	T	0.24818	0.49446	0.0292	0.387447
3000	11824685|F|0-21:A>C-21:A>C	Mark00010542	2	16319022	C	0.26277	0.49446	0	0.387447
10103	7570975|F|0-31:C>T-31:C>T	Mark00013221	7	4490884	T	0.26277	0.49446	0.0146	0.394267
14488	100046728|F|0-43:G>T-43:G>T	Mark00024533	10	20351883	G	0.26277	0.49446	0.11679	0.325217
7361	100307991|F|0-19:T>C-19:T>C	Mark00023884	5	15511054	T	0.26642	0.49446	0.05109	0.365709
14326	7630571|F|0-26:A>G-26:A>G	Mark00012166	10	18779579	G	0.26642	0.49446	0.09489	0.43071
2734	7573344|F|0-15:C>T-15:C>T	Mark00020205	2	12301023	T	0.27737	0.49446	0.07299	0.43071
8659	100346652|F|0-61:A>T-61:A>T	Mark00011700	6	15924574	T	0.28467	0.49446	0.0292	0.419415
2634	7567814|F|0-29:G>T-29:G>T	Mark00013508	2	10915842	T	0.28832	0.49446	0.0073	0.413448
12930	7572376|F|0-41:G>A-41:G>A	Mark00010424	9	9858162	G	0.28832	0.49446	0.0365	0.394267
19230	9847767|F|0-46:C>G-46:C>G	Mark00013510	14	3189568	G	0.31022	0.49446	0.0073	0.43071
21057	7541122|F|0-33:C>T-33:C>T	Mark00008879	15	14386197	C	0.31022	0.49446	0.12409	0.373169
6658	11825663|F|0-6:C>G-6:C>G	Mark00020613	4	31253588	G	0.32847	0.49446	0.10219	0.470989
13668	100372758|F|0-64:A>T-64:A>T	Mark00026479	10	2654051	A	0.32847	0.49446	0.08759	0.407267
933	7568209|F|0-14:G>A-14:G>A	Mark00012463	1	20565983	A	0.33577	0.49446	0	0.446055
10775	7562072|F|0-10:A>G-10:A>G	Mark00026303	7	21439416	G	0.33942	0.49446	0.15328	0.485908
13088	7569273|F|0-5:T>C-5:T>C	Mark00011607	9	13556815	C	0.34307	0.49446	0.0146	0.455219
13214	9847397|F|0-12:A>T-12:A>T	Mark00012984	9	19148413	T	0.34307	0.49446	0.05839	0.467366
5188	7570993|F|0-40:C>G-40:C>G	Mark00027773	4	3000692	G	0.34672	0.49446	0.06569	0.470989
5536	9848467|F|0-8:C>G-8:C>G	Mark00014042	4	7986534	G	0.35766	0.49446	0.0146	0.46353
8151	7561663|F|0-9:T>A-9:T>A	Mark00008317	5	25540870	T	0.36496	0.49446	0.0438	0.450743
5535	9848467|F|0-50:A>G-50:A>G	Mark00020756	4	7986534	G	0.37591	0.49446	0.05109	0.48058
11873	7631651|F|0-9:A>G-9:A>G	Mark00019232	8	14423637	G	0.37591	0.49446	0.13869	0.494006
14186	7558238|F|0-48:A>G-48:A>G	Mark00026098	10	16354215	G	0.38321	0.49446	0.06569	0.485908
21363	7572872|F|0-33:T>A-33:T>A	Mark00026891	15	21190029	A	0.38321	0.49446	0.08029	0.488252
19313	7626516|F|0-61:G>A-61:G>A	Mark00020558	14	3930556	A	0.39051	0.49446	0.06569	0.488252
16502	7565114|F|0-15:A>G-15:A>G	Mark00011705	12	4248645	A	0.39781	0.49446	0.08029	0.459481
1034	7569888|F|0-59:A>C-59:A>C	Mark00024323	1	22197816	C	0.40876	0.49446	0.07299	0.494006
9054	7558039|F|0-23:C>T-23:C>T	Mark00027266	6	20810134	T	0.40876	0.49446	0.10219	0.496777
12323	7611818|F|0-64:A>G-64:A>G	Mark00020630	9	2829101	A	0.41971	0.49446	0.05109	0.477596
11632	7624202|F|0-9:A>G-9:A>G	Mark00008215	8	6480432	G	0.42336	0.49446	0.08759	0.497842
5243	7624488|F|0-31:C>A-31:C>A	Mark00010409	4	3442148	A	0.43796	0.49446	0.11679	0.499973
20647	7624400|F|0-6:G>A-6:G>A	Mark00009345	15	6033675	G	0.44161	0.49446	0.0365	0.488252
13834	100174546|F|0-35:T>A-35:T>A	Mark00002868	10	5386410	A	0.45255	0.49446	0.10219	0.499973
5693	100323179|F|0-45:C>T-45:C>T	Mark00009898	4	10942664	C	0.4635	0.49446	0.06569	0.490383
10412	7574298|F|0-33:G>C-33:G>C	Mark00013895	7	12947994	C	0.4635	0.49446	0.09489	0.49976
19856	7571560|F|0-46:T>G-46:T>G	Mark00026404	14	16442746	G	0.46715	0.49446	0.08759	0.49976
17262	100366264|F|0-11:T>G-11:T>G	Mark00013350	12	20388656	T	0.47445	0.49446	0.0292	0.496777
19241	7571480|F|0-22:G>A-22:G>A	Mark00019679	14	3324448	G	0.4854	0.49446	0.05109	0.496777
9795	7571982|F|0-15:T>C-15:T>C	Mark00019716	7	1986702	T	0.48905	0.49446	0.07299	0.495498
10186	100175714|F|0-29:G>T-29:G>T	Mark00029330	7	5766751	T	0.48905	0.49446	0.18978	0.485908
1366	100366601|F|0-45:C>A-45:C>A	Mark00026461	1	26286210	C	0.4927	0.49446	0.10949	0.492301
9390	7561779|F|0-25:T>C-25:T>C	Mark00018682	6	24196813	T	0.4927	0.49446	0.19708	0.477596
10891	7545736|F|0-23:A>T-23:A>T	Mark00006904	7	22666032	T	0.11232	0.49077	0.06522	0.247847
128	100205707|F|0-22:C>A-22:C>A	Mark00003539	1	1562503	A	0.12681	0.49077	0.06522	0.268011
10138	100181547|F|0-66:T>G-66:T>G	Mark00003163	7	5093157	G	0.13043	0.49077	0.05797	0.268011
17677	9846591|F|0-23:A>G-23:A>G	Mark00008369	13	611503	G	0.13043	0.49077	0.08696	0.287335
21245	100295679|F|0-15:T>A-15:T>A	Mark00008291	15	19598634	A	0.13043	0.49077	0.02899	0.247847
14117	7557564|F|0-27:C>T-27:C>T	Mark00006501	10	15370134	T	0.13768	0.49077	0.07246	0.287335
16373	100309154|F|0-68:G>T-68:G>T	Mark00008997	12	2539476	T	0.13768	0.49077	0.04348	0.268011
1951	100354286|F|0-14:T>G-14:T>G	Mark00018634	2	1522790	G	0.1413	0.49077	0.06522	0.287335
6089	14506811|F|0-27:T>C-27:T>C	Mark00020992	4	25671599	C	0.1413	0.49077	0.07971	0.296681
1039	9836300|F|0-19:T>C-19:T>C	Mark00024840	1	22276261	C	0.1558	0.49077	0.07971	0.314745
15486	7620752|F|0-27:T>C-27:T>C	Mark00006472	11	4548611	C	0.1558	0.49077	0.03623	0.287335
1759	7565461|F|0-59:T>C-59:T>C	Mark00018565	1	30634491	C	0.16667	0.49077	0.04348	0.305818
20875	9846928|F|0-17:C>T-17:C>T	Mark00020014	15	9638767	C	0.16667	0.49077	0.04348	0.247847
19425	7621438|F|0-34:A>G-34:A>G	Mark00011115	14	5790867	A	0.17391	0.49077	0.04348	0.258034
1493	7623199|F|0-6:A>C-6:A>C	Mark00019525	1	27561652	C	0.17754	0.49077	0.03623	0.314745
13322	7612190|F|0-67:T>A-67:T>A	Mark00020930	9	20646141	A	0.18116	0.49077	0.23188	0.417664
16593	7561617|F|0-10:A>G-10:A>G	Mark00026385	12	5410799	G	0.19565	0.49077	0.10145	0.371351
19826	100263568|F|0-35:T>C-35:T>C	Mark00006296	14	16107054	C	0.20652	0.49077	0.02174	0.340265
919	7568024|F|0-28:C>G-28:C>G	Mark00028594	1	20055284	G	0.21377	0.49077	0.03623	0.356228
6987	100287359|F|0-52:G>T-52:G>T	Mark00007530	5	2791727	T	0.21377	0.49077	0.06522	0.371351
9830	7571226|F|0-12:C>T-12:C>T	Mark00012148	7	2256868	T	0.22464	0.49077	0.05797	0.378597
14261	100165291|F|0-7:T>C-7:T>C	Mark00025932	10	17799932	T	0.23188	0.49077	0.08696	0.305818
18305	7621385|F|0-50:C>T-50:C>T	Mark00005885	13	15158774	T	0.23551	0.49077	0.02174	0.371351
15266	9846273|F|0-63:G>A-63:G>A	Mark00027712	11	2488588	A	0.23913	0.49077	0.08696	0.405482
3785	7628987|F|0-42:T>C-42:T>C	Mark00007790	3	9149468	C	0.24638	0.49077	0.10145	0.417664
7742	7567537|F|0-7:T>A-7:T>A	Mark00024329	5	21434731	A	0.24638	0.49077	0.13043	0.429007
544	7568385|F|0-9:A>T-9:A>T	Mark00011473	1	7046448	T	0.25362	0.49077	0.04348	0.399076
17119	100287716|F|0-19:C>T-19:C>T	Mark00007561	12	19114038	C	0.25362	0.49077	0.05797	0.348351
2057	7630962|F|0-12:A>C-12:A>C	Mark00018661	2	4585001	C	0.26449	0.49077	0.02174	0.399076
3950	7629579|F|0-56:C>T-56:C>T	Mark00010006	3	12238804	T	0.26812	0.49077	0.05797	0.417664
10800	7568177|F|0-7:G>A-7:G>A	Mark00012430	7	21753404	A	0.26812	0.49077	0.05797	0.417664
2165	7547678|F|0-46:A>C-46:A>C	Mark00002408	2	6466863	C	0.27536	0.49077	0.15942	0.457992
21219	21585422|F|0-42:G>C-42:G>C	Mark00025086	15	19137622	C	0.27536	0.49077	0.07246	0.429007
14240	7566554|F|0-28:G>A-28:G>A	Mark00024343	10	17505614	A	0.29348	0.49077	0.12319	0.457992
14677	7573269|F|0-28:T>G-28:T>G	Mark00028684	10	22312817	T	0.29348	0.49077	0.00725	0.411678
1645	7567451|F|0-38:A>T-38:A>T	Mark00029402	1	29041206	T	0.31159	0.49077	0.10145	0.462088
19167	7572447|F|0-56:T>A-56:T>A	Mark00011377	14	2353188	A	0.31522	0.49077	0.06522	0.453686
8709	7612472|F|0-59:C>A-59:C>A	Mark00017686	6	16581455	C	0.31884	0.49077	0.07246	0.405482
4446	7630644|F|0-52:G>A-52:G>A	Mark00010458	3	19535725	G	0.32609	0.49077	0.05797	0.417664
5508	7568176|F|0-5:C>G-5:C>G	Mark00012428	4	7542264	G	0.32971	0.49077	0.03623	0.453686
19138	7565770|F|0-21:A>G-21:A>G	Mark00009545	14	2142929	G	0.33333	0.49077	0.02899	0.453686
12266	7569791|F|0-26:C>A-26:C>A	Mark00029256	9	2375482	A	0.33696	0.49077	0.12319	0.479416
7497	7568655|F|0-8:A>G-8:A>G	Mark00010369	5	18595111	A	0.34058	0.49077	0.13043	0.399076
17507	7570980|F|0-68:T>C-68:T>C	Mark00017775	12	22804502	C	0.35507	0.49077	0.10145	0.482252
9200	7558308|F|0-22:G>A-22:G>A	Mark00004054	6	22172467	G	0.36232	0.49077	0.14493	0.411678
2422	7545870|F|0-19:T>A-19:T>A	Mark00019508	2	8776582	A	0.37319	0.49077	0.02174	0.473115
11315	7624878|F|0-20:G>A-20:G>A	Mark00003061	8	2529090	A	0.37681	0.49077	0.02899	0.476371
7268	7561227|F|0-22:C>T-22:C>T	Mark00028482	5	12620203	T	0.38043	0.49077	0.16667	0.497375
8605	7631395|F|0-37:C>A-37:C>A	Mark00013332	6	14887906	A	0.38043	0.49077	0.02174	0.476371
21403	7626038|F|0-48:A>G-48:A>G	Mark00008181	15	21646160	A	0.39493	0.49077	0.06522	0.462088
6036	7630897|F|0-36:T>C-36:T>C	Mark00013514	4	25191224	C	0.40217	0.49077	0.05072	0.489498
9272	9843045|F|0-51:G>A-51:G>A	Mark00008452	6	23003755	A	0.40217	0.49077	0.06522	0.491493
12483	7575136|F|0-42:G>T-42:G>T	Mark00011942	9	4416454	T	0.40217	0.49077	0.02174	0.484877
15225	7629528|F|0-10:G>C-10:G>C	Mark00013212	11	2162304	C	0.4058	0.49077	0.07246	0.493279
14685	100350038|F|0-15:C>T-15:C>T	Mark00012118	10	22351829	T	0.41667	0.49077	0.13768	0.49958
647	7573790|F|0-9:G>C-9:G>C	Mark00028688	1	12366185	C	0.43478	0.49077	0.04348	0.496219
5819	7547990|F|0-7:G>A-7:G>A	Mark00029091	4	14983884	A	0.43478	0.49077	0.08696	0.499055
11092	100366430|F|0-14:C>T-14:C>T	Mark00027823	8	954217	T	0.43478	0.49077	0.14493	0.499895
20319	7625694|F|0-40:A>C-40:A>C	Mark00007407	15	2296223	C	0.44203	0.49077	0	0.493279
3978	7627297|F|0-6:G>C-6:G>C	Mark00028986	3	12632664	C	0.44928	0.49077	0.08696	0.499895
18963	7625857|F|0-33:A>G-33:A>G	Mark00011446	14	362328	A	0.44928	0.49077	0.01449	0.493279
3742	7627449|F|0-21:C>G-21:C>G	Mark00018644	3	7473869	G	0.4529	0.49077	0.0942	0.5
21298	7556950|F|0-36:G>T-36:G>T	Mark00003572	15	20562372	T	0.4529	0.49077	0.13768	0.499055
4325	7563754|F|0-16:T>C-16:T>C	Mark00018549	3	17017432	C	0.46014	0.49077	0.06522	0.499895
9140	7565455|F|0-49:G>A-49:G>A	Mark00020167	6	21718949	A	0.46014	0.49077	0.1087	0.49958
10580	7548123|F|0-42:T>C-42:T>C	Mark00019523	7	17265167	C	0.46739	0.49077	0.22464	0.487293
7037	9846915|F|0-36:C>G-36:C>G	Mark00009851	5	4436831	C	0.47826	0.49077	0.15942	0.479416
19753	7570878|F|0-7:T>A-7:T>A	Mark00018589	14	15019378	A	0.1259	0.48708	0.03597	0.246364
15270	7631789|F|0-12:G>A-12:G>A	Mark00012376	11	2518050	A	0.1295	0.48708	0.04317	0.256508
2919	9847932|F|0-39:A>G-39:A>G	Mark00011901	2	14930090	G	0.15108	0.48708	0.01439	0.266446
15314	7557426|F|0-57:C>T-57:C>T	Mark00017441	11	2931180	T	0.15468	0.48708	0.10791	0.330211
5918	9844082|F|0-10:C>T-10:C>T	Mark00004588	4	22327217	C	0.16547	0.48708	0.04317	0.246364
12932	7629571|F|0-28:A>G-28:A>G	Mark00020201	9	9893598	A	0.16547	0.48708	0.02878	0.256508
6726	7572828|F|0-5:T>C-5:T>C	Mark00020178	4	31892991	T	0.16906	0.48708	0.02158	0.266446
11265	7572076|F|0-10:T>C-10:T>C	Mark00029409	8	2205731	C	0.17626	0.48708	0.03597	0.313027
19350	7618335|F|0-49:A>T-49:A>T	Mark00021567	14	4689155	T	0.17626	0.48708	0.06475	0.330211
8194	7552667|F|0-21:G>A-21:G>A	Mark00010074	6	1343671	A	0.19065	0.48708	0.00719	0.313027
12129	7626601|F|0-11:C>A-11:C>A	Mark00020651	9	1164044	A	0.20144	0.48708	0.04317	0.346566
20816	7628035|F|0-33:C>T-33:C>T	Mark00012072	15	8608442	T	0.20144	0.48708	0.02878	0.338492
13008	100328473|F|0-32:A>G-32:A>G	Mark00010469	9	11473744	G	0.20504	0.48708	0.03597	0.346566
2590	7632439|F|0-10:G>C-10:G>C	Mark00026907	2	10469593	C	0.20863	0.48708	0.05755	0.362093
18259	7615752|F|0-64:C>A-64:C>A	Mark00002846	13	14307224	A	0.20863	0.48708	0.10072	0.383831
2671	100376846|F|0-29:G>C-29:G>C	Mark00014053	2	11469259	C	0.21223	0.48708	0.02158	0.346566
13857	7567845|F|0-23:C>T-23:C>T	Mark00007379	10	5760673	T	0.21223	0.48708	0.02158	0.346566
18888	100283898|F|0-14:G>T-14:G>T	Mark00018468	13	22399413	T	0.21223	0.48708	0.05036	0.362093
21151	7628947|F|0-36:C>T-36:C>T	Mark00019176	15	17997727	C	0.21223	0.48708	0.05036	0.304125
7106	7630667|F|0-27:A>G-27:A>G	Mark00012654	5	5076094	A	0.23022	0.48708	0.04317	0.330211
20418	7623544|F|0-8:C>T-8:C>T	Mark00009495	15	3120227	T	0.23022	0.48708	0	0.354433
12765	7628811|F|0-6:G>T-6:G>T	Mark00019744	9	7085794	G	0.23381	0.48708	0.16547	0.256508
14553	9844188|F|0-47:G>A-47:G>A	Mark00027169	10	21399623	A	0.23741	0.48708	0.28777	0.471818
19944	7571602|F|0-33:A>T-33:A>T	Mark00022432	14	17422233	T	0.23741	0.48708	0.04317	0.383831
20357	7569860|F|0-17:A>C-17:A>C	Mark00020644	15	2599230	A	0.23741	0.48708	0.01439	0.354433
21146	100046752|F|0-5:C>T-5:C>T	Mark00029039	15	17979863	T	0.24101	0.48708	0.20863	0.452151
1979	11822409|F|0-39:T>C-39:T>C	Mark00003037	2	2832487	C	0.2446	0.48708	0.07194	0.403706
9013	7629645|F|0-27:G>C-27:G>C	Mark00008904	6	20524865	C	0.2446	0.48708	0.02878	0.383831
3664	7565893|F|0-5:C>T-5:C>T	Mark00008053	3	5415857	T	0.2482	0.48708	0.00719	0.376792
10396	7621220|F|0-18:C>T-18:C>T	Mark00026784	7	11856749	T	0.2482	0.48708	0.07914	0.409917
969	7569195|F|0-12:A>C-12:A>C	Mark00019217	1	20855862	A	0.2518	0.48708	0.10072	0.321722
5106	7574523|F|0-55:G>A-55:G>A	Mark00014142	4	2356419	A	0.2518	0.48708	0.02878	0.390663
8737	9846249|F|0-30:A>G-30:A>G	Mark00020140	6	17137244	G	0.2518	0.48708	0.04317	0.397288
17208	7540376|F|0-52:A>G-52:A>G	Mark00023649	12	19929696	G	0.25899	0.48708	0.05755	0.409917
14587	9844763|F|0-52:A>G-52:A>G	Mark00023047	10	21718093	A	0.26259	0.48708	0.1223	0.321722
18230	7629108|F|0-58:A>G-58:A>G	Mark00026362	13	13707765	G	0.29137	0.48708	0.09353	0.447596
2775	19446258|F|0-57:A>G-57:A>G	Mark00024750	2	12831523	G	0.29496	0.48708	0.08633	0.447596
8311	7626705|F|0-36:G>C-36:G>C	Mark00013940	6	6691944	C	0.29856	0.48708	0.02158	0.427307
10786	7525694|F|0-51:G>T-51:G>T	Mark00009611	7	21557526	T	0.30935	0.48708	0.04317	0.442834
15856	7562010|F|0-10:A>G-10:A>G	Mark00012385	11	9260573	G	0.31655	0.48708	0.02878	0.442834
21100	9848020|F|0-39:G>A-39:G>A	Mark00012560	15	16580733	A	0.32734	0.48708	0.00719	0.442834
11593	7562829|F|0-8:G>T-8:G>T	Mark00010291	8	5796008	T	0.33094	0.48708	0	0.442834
877	7629603|F|0-7:G>A-7:G>A	Mark00010022	1	19084705	A	0.34173	0.48708	0.00719	0.452151
20477	7573642|F|0-19:T>C-19:T>C	Mark00020717	15	3583321	T	0.34173	0.48708	0.03597	0.437866
7476	9841850|F|0-24:A>T-24:A>T	Mark00018970	5	18246700	A	0.34892	0.48708	0.10791	0.415921
10710	100322137|F|0-36:T>C-36:T>C	Mark00024812	7	19103001	C	0.35252	0.48708	0.08633	0.478236
10659	100349993|F|0-65:C>T-65:C>T	Mark00021738	7	18251739	T	0.35971	0.48708	0.01439	0.464572
12314	7568017|F|0-46:T>C-46:T>C	Mark00012401	9	2757335	C	0.36691	0.48708	0.04317	0.475131
17079	7572781|F|0-61:T>G-61:T>G	Mark00026463	12	18661658	G	0.36691	0.48708	0.1295	0.490658
12726	11822105|F|0-19:G>A-19:G>A	Mark00024222	9	6657810	A	0.38129	0.48708	0.14388	0.495627
863	7629239|F|0-54:T>C-54:T>C	Mark00020646	1	18828999	T	0.38849	0.48708	0.08633	0.452151
19108	7628505|F|0-22:G>A-22:G>A	Mark00017594	14	1832473	A	0.39209	0.48708	0.03597	0.483826
12199	100347322|F|0-52:G>A-52:G>A	Mark00020168	9	1653678	G	0.39928	0.48708	0.03597	0.471818
5878	9845146|F|0-15:C>T-15:C>T	Mark00018947	4	19631124	T	0.41367	0.48708	0.06475	0.494177
14841	7631598|F|0-51:T>C-51:T>C	Mark00016790	10	23713669	C	0.43165	0.48708	0.05755	0.496869
15254	7555094|F|0-33:C>G-33:C>G	Mark00022864	11	2352884	G	0.43165	0.48708	0.08633	0.498732
1906	7618672|F|0-43:T>G-43:T>G	Mark00025150	1	31998155	G	0.43525	0.48708	0.10791	0.499767
11499	7565488|F|0-9:C>G-9:C>G	Mark00025198	8	4458176	G	0.43525	0.48708	0.05036	0.496869
2742	7570395|F|0-12:G>A-12:G>A	Mark00024365	2	12419252	G	0.43885	0.48708	0.05755	0.483826
5962	7553853|F|0-5:T>G-5:T>G	Mark00019991	4	23852936	G	0.44964	0.48708	0.03597	0.497904
15263	7568663|F|0-23:T>G-23:T>G	Mark00029184	11	2461223	T	0.47122	0.48708	0.09353	0.488588
5401	7628519|F|0-35:A>G-35:A>G	Mark00021725	4	5305718	A	0.48201	0.48708	0.05755	0.495627
16646	100169269|F|0-34:A>T-34:A>T	Mark00027154	12	6316664	T	0.5	0.48708	0.16547	0.48631
18978	7568773|F|0-66:G>A-66:G>A	Mark00012039	14	502279	A	0.13571	0.48339	0.05714	0.274592
8654	7617760|F|0-45:A>T-45:A>T	Mark00010932	6	15889826	T	0.14286	0.48339	0.01429	0.255
9933	14509550|F|0-31:C>T-31:C>T	Mark00012618	7	3012063	T	0.14643	0.48339	0.02143	0.264898
15745	100250312|F|0-6:T>A-6:T>A	Mark00024666	11	7015621	A	0.14643	0.48339	0.07857	0.302449
1958	100057226|F|0-38:G>A-38:G>A	Mark00001190	2	2021721	A	0.15	0.48339	0.07143	0.302449
1354	7551150|F|0-35:T>C-35:T>C	Mark00005406	1	26056946	C	0.15714	0.48339	0.07143	0.311327
14332	7557379|F|0-21:C>G-21:C>G	Mark00027830	10	18820295	G	0.16071	0.48339	0.02143	0.284082
21386	7622498|F|0-34:A>G-34:A>G	Mark00004205	15	21292394	G	0.16071	0.48339	0.06429	0.311327
3946	7544700|F|0-36:A>C-36:A>C	Mark00023320	3	12181980	C	0.175	0.48339	0.12143	0.360306
1004	7571537|F|0-24:T>A-24:T>A	Mark00019739	1	21704741	A	0.17857	0.48339	0.11429	0.360306
12872	7571767|F|0-29:A>G-29:A>G	Mark00013702	9	8650549	G	0.17857	0.48339	0.05714	0.328469
13426	14509574|F|0-21:C>A-21:C>A	Mark00027158	9	22603252	A	0.18214	0.48339	0.13571	0.375
3410	7612495|F|0-43:G>A-43:G>A	Mark00003815	3	1783760	A	0.18571	0.48339	0.04286	0.328469
3586	7626215|F|0-37:C>G-37:C>G	Mark00026808	3	4368576	G	0.18571	0.48339	0.04286	0.328469
2485	7569300|F|0-5:A>C-5:A>C	Mark00023948	2	9416760	C	0.19286	0.48339	0.11429	0.375
13893	7631127|F|0-22:G>A-22:G>A	Mark00013904	10	6441335	A	0.19643	0.48339	0.03571	0.336735
10430	100068148|F|0-12:T>A-12:T>A	Mark00018271	7	13753583	A	0.2	0.48339	0.14286	0.39551
18501	7561586|F|0-60:A>G-60:A>G	Mark00010899	13	18496372	G	0.21786	0.48339	0.09286	0.388878
4437	9845693|F|0-19:G>A-19:G>A	Mark00012670	3	19481518	A	0.225	0.48339	0.00714	0.352653
5027	7570378|F|0-8:G>C-8:G>C	Mark00011340	4	1802285	C	0.23571	0.48339	0.07143	0.39551
9031	100348684|F|0-48:C>A-48:C>A	Mark00011944	6	20662019	A	0.23571	0.48339	0.05714	0.388878
7087	7554096|F|0-53:T>A-53:T>A	Mark00002815	5	4944779	A	0.23929	0.48339	0.02143	0.375
17171	7629864|F|0-6:C>T-6:C>T	Mark00029410	12	19626179	C	0.24643	0.48339	0.06429	0.336735
6931	7572841|F|0-41:G>T-41:G>T	Mark00013776	5	2051580	G	0.26429	0.48339	0.02857	0.375
11764	7610055|F|0-16:G>A-16:G>A	Mark00025867	8	9592456	G	0.26429	0.48339	0.12857	0.32
19028	9848820|F|0-15:A>G-15:A>G	Mark00012885	14	924829	A	0.26786	0.48339	0.03571	0.375
10165	7571752|F|0-5:C>G-5:C>G	Mark00012777	7	5490084	G	0.275	0.48339	0.00714	0.401939
243	7628707|F|0-19:C>T-19:C>T	Mark00012423	1	2775506	T	0.27857	0.48339	0.1	0.441224
9707	7631644|F|0-26:G>A-26:G>A	Mark00017618	7	1106406	A	0.27857	0.48339	0.04286	0.42
15388	100056530|F|0-55:C>A-55:C>A	Mark00001148	11	3550028	A	0.28571	0.48339	0.15714	0.463163
712	7564984|F|0-9:G>T-9:G>T	Mark00026298	1	14971012	T	0.29286	0.48339	0.12857	0.459184
9887	100328439|F|0-13:A>C-13:A>C	Mark00023929	7	2706197	C	0.30714	0.48339	0.05714	0.44602
13675	7618305|F|0-21:G>A-21:G>A	Mark00029072	10	2703996	G	0.30714	0.48339	0.11429	0.375
6784	14509888|F|0-67:T>C-67:T>C	Mark00019115	4	32426493	C	0.31071	0.48339	0.05	0.44602
16725	7551045|F|0-10:C>A-10:C>A	Mark00020660	12	8013161	A	0.32857	0.48339	0.08571	0.466939
15779	100221431|F|0-57:C>T-57:C>T	Mark00004042	11	7670808	C	0.33571	0.48339	0.08571	0.414184
2492	7556652|F|0-12:T>A-12:T>A	Mark00003388	2	9541812	A	0.34286	0.48339	0.11429	0.48
4443	7630643|F|0-19:C>T-19:C>T	Mark00028565	3	19535725	T	0.34643	0.48339	0.07857	0.473878
13737	7632504|F|0-44:C>G-44:C>G	Mark00014598	10	3777615	G	0.35	0.48339	0.02857	0.463163
4337	7562201|F|0-45:T>C-45:T>C	Mark00027231	3	17252560	C	0.35714	0.48339	0.1	0.482755
12817	7629629|F|0-12:T>C-12:T>C	Mark00012378	9	7682315	T	0.35714	0.48339	0.01429	0.455
19474	7561347|F|0-15:C>T-15:C>T	Mark00007083	14	6594447	T	0.35714	0.48339	0.14286	0.489796
4510	7619324|F|0-43:C>T-43:C>T	Mark00008060	3	20923442	C	0.375	0.48339	0.06429	0.450612
9525	7567996|F|0-59:C>A-59:C>A	Mark00010073	6	25649648	A	0.38214	0.48339	0.06429	0.485306
10477	7567657|F|0-24:G>C-24:G>C	Mark00029198	7	15179382	G	0.38214	0.48339	0.13571	0.43102
10533	7572327|F|0-19:C>T-19:C>T	Mark00012719	7	16537779	T	0.38571	0.48339	0.05714	0.485306
12404	7603300|F|0-23:G>A-23:G>A	Mark00020504	9	3668916	A	0.38571	0.48339	0.1	0.491735
960	7563634|F|0-49:T>A-49:T>A	Mark00008388	1	20829710	T	0.38929	0.48339	0.16429	0.425612
15967	100362094|F|0-26:G>A-26:G>A	Mark00020723	11	15275426	A	0.4	0.48339	0.12857	0.497449
3113	11822155|F|0-39:A>T-39:A>T	Mark00029083	2	21672999	A	0.41071	0.48339	0.16429	0.441224
15204	7572045|F|0-17:A>G-17:A>G	Mark00020104	11	1993856	A	0.42857	0.48339	0.1	0.47051
4652	19446130|F|0-10:C>G-10:C>G	Mark00018359	3	24870389	G	0.43214	0.48339	0.09286	0.499082
10876	7628989|F|0-16:T>C-16:T>C	Mark00013585	7	22504368	C	0.43571	0.48339	0	0.491735
1740	7565954|F|0-50:A>G-50:A>G	Mark00028530	1	30468695	A	0.43929	0.48339	0.09286	0.477041
11307	7630515|F|0-46:C>T-46:C>T	Mark00012958	8	2433121	C	0.44286	0.48339	0.01429	0.491735
12800	100361248|F|0-56:T>C-56:T>C	Mark00012931	9	7460708	C	0.44643	0.48339	0.09286	0.499898
4429	9848564|F|0-9:T>C-9:T>C	Mark00024012	3	19363128	C	0.46786	0.48339	0.10714	0.499082
7251	9845161|F|0-11:C>T-11:C>T	Mark00008180	5	12155688	C	0.475	0.48339	0.06429	0.493469
4750	7571034|F|0-20:A>G-20:A>G	Mark00017589	3	27934517	A	0.48214	0.48339	0.09286	0.491735
6763	7629507|F|0-20:T>C-20:T>C	Mark00010892	4	32262758	T	0.48571	0.48339	0.04286	0.497449
744	7618696|F|0-58:C>T-58:C>T	Mark00019581	1	16634030	T	0.11702	0.4797	0.0922	0.273024
6676	7552684|F|0-35:A>G-35:A>G	Mark00021602	4	31384885	G	0.16667	0.4797	0.07801	0.326744
15759	7565885|F|0-41:A>C-41:A>C	Mark00027701	11	7291149	C	0.19504	0.4797	0.0922	0.365978
12317	7615911|F|0-33:A>T-33:A>T	Mark00002277	9	2764507	T	0.19858	0.4797	0.02837	0.334993
3962	7544109|F|0-14:C>T-14:C>T	Mark00019433	3	12439419	T	0.20213	0.4797	0.04965	0.350888
6469	7563314|F|0-68:C>G-68:C>G	Mark00007951	4	29345122	G	0.20567	0.4797	0.09929	0.380263
858	7622075|F|0-67:C>T-67:C>T	Mark00017711	1	18788778	C	0.21277	0.4797	0.07092	0.291736
20138	9843602|F|0-32:T>C-32:T>C	Mark00022890	15	660016	C	0.22695	0.4797	0.07092	0.387103
5254	7572934|F|0-41:A>G-41:A>G	Mark00011185	4	3525878	A	0.23404	0.4797	0.01418	0.350888
15939	9846275|F|0-8:G>A-8:G>A	Mark00011023	11	13382085	A	0.25887	0.4797	0.03546	0.400181
13288	7619212|F|0-30:G>C-30:G>C	Mark00020724	9	20386187	G	0.2695	0.4797	0.07092	0.358533
13856	7632189|F|0-49:G>A-49:G>A	Mark00014158	10	5747997	G	0.2695	0.4797	0.01418	0.387103
17477	100259933|F|0-64:G>A-64:G>A	Mark00029112	12	22293006	A	0.29433	0.4797	0.12057	0.457723
17930	7539831|F|0-42:G>A-42:G>A	Mark00005117	13	3339489	A	0.29433	0.4797	0.0922	0.449072
19862	7558791|F|0-62:C>T-62:C>T	Mark00025126	14	16511115	T	0.30496	0.4797	0.09929	0.457723
19305	7620636|F|0-68:A>C-68:A>C	Mark00021518	14	3910045	A	0.33333	0.4797	0.1844	0.365978
9753	7631286|F|0-41:A>G-41:A>G	Mark00018672	7	1765568	G	0.37589	0.4797	0.05674	0.481666
7947	7617883|F|0-29:A>T-29:A>T	Mark00017770	5	23844750	T	0.39362	0.4797	0.20567	0.499975
13029	9848883|F|0-6:G>A-6:G>A	Mark00018681	9	11705336	G	0.39362	0.4797	0.02128	0.472612
10905	100339244|F|0-44:C>G-44:C>G	Mark00028600	7	22810840	C	0.40071	0.4797	0.14894	0.439616
2996	7630544|F|0-68:A>C-68:A>C	Mark00027833	2	16302601	A	0.41489	0.4797	0.20567	0.429355
10961	7616088|F|0-15:G>A-15:G>A	Mark00002319	7	23466875	A	0.43262	0.4797	0.15603	0.499774
9758	7571924|F|0-28:G>C-28:G>C	Mark00008736	7	1778373	G	0.43972	0.4797	0.08511	0.478849
16677	7627938|F|0-30:A>G-30:A>G	Mark00023961	12	7251635	A	0.44681	0.4797	0.11348	0.475831
8112	7551210|F|0-12:T>G-12:T>G	Mark00003602	5	25177627	G	0.4539	0.4797	0.09929	0.499975
18688	7572834|F|0-30:T>A-30:T>A	Mark00021194	13	20462731	A	0.46099	0.4797	0.01418	0.497963
5289	100285217|F|0-24:G>A-24:G>A	Mark00019037	4	3790540	A	0.49291	0.4797	0.10638	0.49575
5546	7538053|F|0-44:G>A-44:G>A	Mark00001886	4	8217605	A	0.11268	0.47601	0.08451	0.261853
16073	7540427|F|0-43:G>C-43:G>C	Mark00002657	11	17927169	C	0.12324	0.47601	0.1338	0.307975
7910	7547688|F|0-5:T>A-5:T>A	Mark00017736	5	23416569	A	0.14437	0.47601	0.0493	0.280897
21326	100361414|F|0-23:G>T-23:G>T	Mark00012952	15	20971657	T	0.14789	0.47601	0.04225	0.280897
19752	7570878|F|0-36:G>T-36:G>T	Mark00025219	14	15019378	T	0.15141	0.47601	0.0493	0.290121
17239	7618446|F|0-59:T>C-59:T>C	Mark00006759	12	20153772	C	0.15845	0.47601	0.02113	0.280897
4823	100365154|F|0-9:C>G-9:C>G	Mark00027816	4	255977	C	0.17254	0.47601	0.03521	0.261853
9484	7559399|F|0-67:C>A-67:C>A	Mark00024934	6	25337128	C	0.17606	0.47601	0.05634	0.252033
18385	7618478|F|0-43:T>A-43:T>A	Mark00005915	13	16396534	A	0.17606	0.47601	0.11268	0.356774
13681	7572807|F|0-13:A>C-13:A>C	Mark00013114	10	2768924	C	0.18662	0.47601	0.00704	0.307975
13831	7573402|F|0-9:T>C-9:T>C	Mark00012553	10	5376495	C	0.2007	0.47601	0.00704	0.325035
20202	7569367|F|0-15:A>T-15:A>T	Mark00029201	15	1300878	T	0.21127	0.47601	0.05634	0.364213
6404	7563840|F|0-22:G>A-22:G>A	Mark00029202	4	28852667	A	0.21831	0.47601	0.07042	0.378496
21166	7572157|F|0-27:A>G-27:A>G	Mark00013770	15	18452784	G	0.21831	0.47601	0.04225	0.364213
18939	7574904|F|0-42:C>T-42:C>T	Mark00019267	14	189971	T	0.22183	0.47601	0.02113	0.356774
19797	7628568|F|0-39:A>T-39:A>T	Mark00011715	14	15880618	T	0.23239	0.47601	0.07042	0.391986
2042	7630296|F|0-60:A>G-60:A>G	Mark00010250	2	4298343	A	0.23944	0.47601	0.05634	0.333267
13600	7566007|F|0-31:T>C-31:T>C	Mark00009147	10	1790612	T	0.24296	0.47601	0.10563	0.307975
3786	7628987|F|0-55:C>T-55:C>T	Mark00007791	3	9149468	T	0.24648	0.47601	0.05634	0.398433
20801	7559313|F|0-10:G>C-10:G>C	Mark00007938	15	8393600	G	0.25	0.47601	0.07746	0.333267
321	7562461|F|0-38:C>T-38:C>T	Mark00020144	1	3468721	T	0.25352	0.47601	0.04225	0.398433
13360	7620704|F|0-15:A>G-15:A>G	Mark00022695	9	21836295	G	0.25352	0.47601	0.05634	0.404682
9368	7630429|F|0-27:A>G-27:A>G	Mark00013285	6	23994558	G	0.26056	0.47601	0.05634	0.410732
18767	7630383|F|0-45:A>G-45:A>G	Mark00020165	13	21095581	G	0.27817	0.47601	0.0493	0.422238
1784	100323782|F|0-24:T>G-24:T>G	Mark00009966	1	30897997	T	0.28521	0.47601	0.06338	0.378496
15990	7558208|F|0-33:G>A-33:G>A	Mark00022387	11	15964914	G	0.29225	0.47601	0.10563	0.364213
10964	100355568|F|0-11:A>C-11:A>C	Mark00021752	7	23475191	C	0.30282	0.47601	0.15493	0.471335
7407	7575106|F|0-31:A>T-31:A>T	Mark00018695	5	16676523	T	0.31338	0.47601	0.06338	0.451994
6767	7566179|F|0-36:C>G-36:C>G	Mark00024823	4	32284250	G	0.32746	0.47601	0.03521	0.451994
10301	7539672|F|0-38:A>G-38:A>G	Mark00028227	7	9978447	G	0.33099	0.47601	0.23944	0.49514
1499	7566457|F|0-47:C>T-47:C>T	Mark00006657	1	27650593	T	0.36268	0.47601	0.0493	0.474608
4331	7574605|F|0-8:A>T-8:A>T	Mark00014396	3	17113650	T	0.3662	0.47601	0.14085	0.491966
7512	7566988|F|0-39:T>C-39:T>C	Mark00011599	5	18874860	T	0.3662	0.47601	0.07042	0.442868
9106	7571249|F|0-54:G>C-54:G>C	Mark00012456	6	21332803	C	0.3662	0.47601	0.02817	0.471335
19302	7558976|F|0-7:T>C-7:T>C	Mark00004320	14	3885278	T	0.38028	0.47601	0.01408	0.467864
6269	9847787|F|0-16:A>C-16:A>C	Mark00010033	4	27529936	C	0.39789	0.47601	0.06338	0.490081
9211	15734042|F|0-11:T>A-11:T>A	Mark00018478	6	22242970	T	0.44366	0.47601	0.14085	0.467864
10387	9848218|F|0-60:G>C-60:G>C	Mark00020139	7	11702904	G	0.45775	0.47601	0.09859	0.483237
307	7561497|F|0-24:A>G-24:A>G	Mark00024671	1	3309271	G	0.46831	0.47601	0.11972	0.498413
15103	7571856|F|0-6:C>T-6:C>T	Mark00022970	11	1064776	T	0.47183	0.47601	0.11268	0.498413
8100	7630354|F|0-14:T>C-14:T>C	Mark00026300	5	25113630	C	0.48592	0.47601	0.04225	0.499901
7360	7558216|F|0-39:C>T-39:C>T	Mark00007541	5	15497948	T	0.48944	0.47601	0.0493	0.499603
4458	7566881|F|0-13:C>T-13:C>T	Mark00012767	3	20038569	C	0.49648	0.47601	0.0493	0.498413
10232	100325799|F|0-33:C>G-33:C>G	Mark00026309	7	6287910	G	0.12587	0.47232	0.05594	0.260355
9214	7564798|F|0-20:G>A-20:G>A	Mark00028483	6	22246825	A	0.13636	0.47232	0.06294	0.279329
1870	100258521|F|0-15:G>A-15:G>A	Mark00005800	1	31693174	A	0.14336	0.47232	0.03497	0.26994
17375	7571575|F|0-5:T>C-5:T>C	Mark00019237	12	21559429	C	0.14685	0.47232	0.04196	0.279329
6912	100388338|F|0-5:G>A-5:G>A	Mark00014625	5	1767755	A	0.16084	0.47232	0.05594	0.306323
21400	7572054|F|0-27:G>T-27:G>T	Mark00013752	15	21614279	G	0.16084	0.47232	0.01399	0.260355
1429	7571525|F|0-6:C>A-6:C>A	Mark00021754	1	26926723	A	0.17133	0.47232	0.09091	0.339577
14401	100339085|F|0-40:T>G-40:T>G	Mark00027347	10	19656947	G	0.17832	0.47232	0.04895	0.323341
2457	7570111|F|0-15:A>C-15:A>C	Mark00021235	2	9140052	A	0.18182	0.47232	0.01399	0.288523
20952	7626310|F|0-29:C>T-29:C>T	Mark00027725	15	10711187	T	0.18182	0.47232	0.06993	0.339577
15345	7625854|F|0-30:C>T-30:C>T	Mark00011785	11	3122532	T	0.18531	0.47232	0.07692	0.347401
16108	7626631|F|0-5:T>A-5:T>A	Mark00010679	11	18462614	T	0.2028	0.47232	0	0.323341
19682	7629503|F|0-46:T>C-46:T>C	Mark00018669	14	13497763	T	0.22378	0.47232	0.05594	0.31493
6395	7552352|F|0-44:C>T-44:C>T	Mark00023362	4	28756757	T	0.22727	0.47232	0.04895	0.376742
328	7549013|F|0-44:T>G-44:T>G	Mark00028256	1	3561170	G	0.23427	0.47232	0.27273	0.466526
4904	7572232|F|0-21:T>A-21:T>A	Mark00024907	4	790467	T	0.23427	0.47232	0.17483	0.250575
15535	7557589|F|0-14:C>T-14:C>T	Mark00007393	11	5024705	T	0.23776	0.47232	0.04196	0.383588
10293	7624108|F|0-34:G>A-34:G>A	Mark00008450	7	9739963	G	0.24126	0.47232	0.02098	0.35503
8846	7571184|F|0-29:C>A-29:C>A	Mark00027394	6	18698471	A	0.24476	0.47232	0.11189	0.420558
6489	7624237|F|0-57:G>A-57:G>A	Mark00011935	4	29472868	A	0.25524	0.47232	0.00699	0.383588
1841	11826495|F|0-41:A>G-41:A>G	Mark00007485	1	31376503	G	0.26224	0.47232	0.04895	0.409018
6291	7566527|F|0-24:G>A-24:G>A	Mark00027330	4	27876748	A	0.26573	0.47232	0.0979	0.431317
665	100354471|F|0-65:G>A-65:G>A	Mark00012356	1	12787133	A	0.27273	0.47232	0.08392	0.431317
19234	7546324|F|0-43:G>A-43:G>A	Mark00018940	14	3253146	A	0.27622	0.47232	0.06294	0.426036
11237	7564281|F|0-33:A>G-33:A>G	Mark00009790	8	2048637	G	0.27972	0.47232	0.11189	0.445988
197	7557267|F|0-32:T>A-32:T>A	Mark00008757	1	2123056	A	0.28671	0.47232	0.27972	0.489217
9711	7624075|F|0-48:G>A-48:G>A	Mark00018482	7	1178824	A	0.29021	0.47232	0.09091	0.445988
18636	7616400|F|0-45:C>T-45:C>T	Mark00020425	13	19858164	T	0.29021	0.47232	0.09091	0.445988
4363	7556271|F|0-29:C>G-29:C>G	Mark00005234	3	17847768	G	0.2972	0.47232	0.06294	0.441293
5097	7566135|F|0-68:G>A-68:G>A	Mark00013801	4	2262390	A	0.3042	0.47232	0.03497	0.436403
10643	7565284|F|0-12:G>A-12:G>A	Mark00026881	7	18075697	A	0.30769	0.47232	0.06993	0.450487
11824	7625989|F|0-58:T>A-58:T>A	Mark00008177	8	12225221	A	0.31119	0.47232	0.03497	0.441293
18391	100290030|F|0-28:T>C-28:T>C	Mark00027719	13	16726210	T	0.31119	0.47232	0.04895	0.409018
20785	7565771|F|0-66:A>C-66:A>C	Mark00025247	15	8097398	C	0.32867	0.47232	0.0979	0.470047
8717	7632464|F|0-6:G>A-6:G>A	Mark00021818	6	16598326	G	0.33566	0.47232	0.04196	0.431317
9709	7627982|F|0-47:G>A-47:G>A	Mark00019208	7	1177175	G	0.33916	0.47232	0.07692	0.420558
15069	7625452|F|0-34:A>G-34:A>G	Mark00026816	11	786231	G	0.35664	0.47232	0.11189	0.484718
15811	7538043|F|0-12:C>T-12:C>T	Mark00018265	11	8451818	T	0.36014	0.47232	0.17483	0.494499
21312	100288759|F|0-26:G>A-26:G>A	Mark00007666	15	20709916	A	0.36014	0.47232	0.03497	0.470047
14393	100227223|F|0-53:G>A-53:G>A	Mark00004579	10	19512876	A	0.36364	0.47232	0.06993	0.479437
7667	7626012|F|0-43:A>G-43:A>G	Mark00009041	5	20616318	G	0.39161	0.47232	0.0979	0.492934
15227	7629528|F|0-5:C>A-5:C>A	Mark00027395	11	2162304	A	0.3986	0.47232	0.01399	0.482175
962	9846666|F|0-52:G>A-52:G>A	Mark00029348	1	20829710	G	0.4021	0.47232	0.07692	0.46281
16835	9837983|F|0-6:C>T-6:C>T	Mark00004513	12	11300222	T	0.40559	0.47232	0.02797	0.487065
17401	100255564|F|0-20:G>A-20:G>A	Mark00005519	12	21706121	A	0.41259	0.47232	0.04196	0.491173
4783	7553741|F|0-12:T>C-12:T>C	Mark00022773	3	28439811	T	0.41608	0.47232	0.06294	0.473373
13529	7571919|F|0-60:C>T-60:C>T	Mark00012332	10	699678	T	0.42308	0.47232	0.02098	0.491173
17440	7574012|F|0-26:T>C-26:T>C	Mark00016989	12	22097526	C	0.42308	0.47232	0.02098	0.491173
1628	7630648|F|0-23:C>A-23:C>A	Mark00020650	1	29011537	C	0.43007	0.47232	0.00699	0.489217
4544	7626108|F|0-42:A>G-42:A>G	Mark00026375	3	21898870	A	0.43007	0.47232	0.06294	0.479437
5339	7625584|F|0-25:T>G-25:T>G	Mark00021142	4	4255692	G	0.43007	0.47232	0.06294	0.497041
8446	7624179|F|0-34:G>A-34:G>A	Mark00028598	6	10254451	G	0.43357	0.47232	0.05594	0.482175
14123	7572173|F|0-19:T>A-19:T>A	Mark00013934	10	15405192	A	0.43357	0.47232	0.01399	0.492934
16083	7574175|F|0-30:G>A-30:G>A	Mark00019732	11	18232733	G	0.43357	0.47232	0.06993	0.479437
10711	100381998|F|0-38:T>A-38:T>A	Mark00029250	7	19155094	A	0.44056	0.47232	0.06993	0.498802
19182	7626438|F|0-9:T>A-9:T>A	Mark00019127	14	2546483	A	0.45455	0.47232	0.06993	0.49978
20623	11826191|F|0-61:C>T-61:C>T	Mark00016597	15	5779165	C	0.45804	0.47232	0.07692	0.487065
9888	100328440|F|0-36:C>T-36:C>T	Mark00028566	7	2706197	T	0.46154	0.47232	0.12587	0.498802
3291	7570983|F|0-6:T>C-6:T>C	Mark00014049	3	666837	T	0.46503	0.47232	0.09091	0.487065
11294	7561541|F|0-32:T>C-32:T>C	Mark00008718	8	2356209	C	0.46503	0.47232	0.02098	0.498802
12289	19446263|F|0-6:C>T-6:C>T	Mark00019044	9	2542136	T	0.48951	0.47232	0.13986	0.492934
4006	7550783|F|0-16:A>C-16:A>C	Mark00007190	3	12912932	C	0.49301	0.47232	0.00699	0.499976
6488	7612286|F|0-15:C>T-15:C>T	Mark00021735	4	29472868	C	0.4965	0.47232	0.05594	0.498019
743	7618696|F|0-41:T>C-41:T>C	Mark00029377	1	16634030	C	0.13194	0.46863	0.08333	0.286941
17140	7574079|F|0-48:T>C-48:T>C	Mark00026470	12	19402576	C	0.13889	0.46863	0.04167	0.268422
11691	7566062|F|0-46:C>T-46:C>T	Mark00027268	8	7449804	T	0.14931	0.46863	0.13194	0.337867
5393	7562778|F|0-16:A>G-16:A>G	Mark00012969	4	5194816	G	0.15278	0.46863	0.04167	0.286941
15043	9848826|F|0-44:G>C-44:G>C	Mark00020211	11	520663	C	0.15972	0.46863	0.06944	0.313272
12204	7629857|F|0-50:T>A-50:T>A	Mark00014370	9	1729399	A	0.16319	0.46863	0.03472	0.29591
19132	7574653|F|0-22:G>A-22:G>A	Mark00013553	14	1987234	A	0.16667	0.46863	0.02778	0.29591
5312	7553769|F|0-30:A>G-30:A>G	Mark00002357	4	3983638	G	0.17708	0.46863	0.0625	0.329861
14451	9848257|F|0-42:A>G-42:A>G	Mark00019740	10	20035353	G	0.18056	0.46863	0.06944	0.337867
4420	14506793|F|0-44:T>C-44:T>C	Mark00026779	3	19187108	C	0.18403	0.46863	0.02083	0.313272
15993	7557185|F|0-35:T>C-35:T>C	Mark00008724	11	16097200	C	0.18403	0.46863	0.02083	0.313272
16309	7615563|F|0-31:C>T-31:C>T	Mark00004369	12	1665590	T	0.1875	0.46863	0.05556	0.337867
8495	7574846|F|0-9:G>A-9:G>A	Mark00019776	6	11211162	A	0.19097	0.46863	0.02083	0.321663
7220	7616275|F|0-17:A>C-17:A>C	Mark00005883	5	11285128	A	0.20139	0.46863	0.01389	0.313272
10808	7573361|F|0-20:A>G-20:A>G	Mark00009557	7	21763172	G	0.21181	0.46863	0.0625	0.367959
10709	7629842|F|0-58:T>C-58:T>C	Mark00011910	7	19102935	C	0.22569	0.46863	0.04861	0.375
1786	7557697|F|0-20:G>A-20:G>A	Mark00019666	1	30898063	G	0.26389	0.46863	0.05556	0.360725
1028	7575442|F|0-15:G>A-15:G>A	Mark00014581	1	22061628	G	0.26736	0.46863	0.00694	0.388503
6096	7562348|F|0-53:C>G-53:C>G	Mark00013118	4	25721105	G	0.27431	0.46863	0.04861	0.418885
13891	7570982|F|0-66:A>T-66:A>T	Mark00016800	10	6441335	A	0.28472	0.46863	0.11111	0.353299
2596	7626644|F|0-55:G>A-55:G>A	Mark00019764	2	10597040	A	0.28819	0.46863	0.0625	0.434799
20524	7632609|F|0-40:T>G-40:T>G	Mark00023149	15	4409302	G	0.29861	0.46863	0.01389	0.424383
17841	14511060|F|0-45:C>A-45:C>A	Mark00009930	13	2095182	A	0.30556	0.46863	0.05556	0.444444
3412	7562786|F|0-21:T>C-21:T>C	Mark00027695	3	1795303	C	0.30903	0.46863	0.10417	0.46142
15813	7571104|F|0-33:C>G-33:C>G	Mark00021191	11	8464355	C	0.30903	0.46863	0.0625	0.401235
9807	7626733|F|0-50:A>T-50:A>T	Mark00010209	7	2049235	T	0.31944	0.46863	0.15278	0.478299
17006	7569524|F|0-44:C>T-44:C>T	Mark00012323	12	17717645	T	0.31944	0.46863	0.08333	0.46142
17946	7563908|F|0-8:A>G-8:A>G	Mark00009838	13	3389986	G	0.32986	0.46863	0.02083	0.448978
1435	9847956|F|0-6:T>C-6:T>C	Mark00020149	1	26951112	C	0.33333	0.46863	0.08333	0.46875
20402	7566810|F|0-36:G>T-36:G>T	Mark00009742	15	2965759	T	0.33681	0.46863	0.03472	0.457465
18605	9846392|F|0-45:G>A-45:G>A	Mark00007549	13	19467591	A	0.36111	0.46863	0.02778	0.46875
8595	7555950|F|0-12:G>T-12:G>T	Mark00007120	6	14548233	T	0.36458	0.46863	0.14583	0.492188
19985	7557116|F|0-30:T>A-30:T>A	Mark00027412	14	17741582	A	0.36806	0.46863	0.06944	0.481096
5531	7572800|F|0-33:G>A-33:G>A	Mark00012417	4	7907393	A	0.375	0.46863	0.05556	0.481096
17929	100349943|F|0-18:G>A-18:G>A	Mark00026875	13	3292007	G	0.375	0.46863	0.11111	0.434799
12697	9846005|F|0-42:C>T-42:C>T	Mark00009860	9	6331338	T	0.38194	0.46863	0.01389	0.475309
11598	7547092|F|0-46:T>A-46:T>A	Mark00025097	8	5934470	T	0.39583	0.46863	0.18056	0.424383
13624	9846316|F|0-19:A>C-19:A>C	Mark00010100	10	2214810	A	0.39583	0.46863	0.04167	0.46875
4543	7626108|F|0-10:T>G-10:T>G	Mark00011542	3	21898870	T	0.40278	0.46863	0.11111	0.453318
11643	7568501|F|0-5:A>G-5:A>G	Mark00020608	8	6580948	A	0.41319	0.46863	0.09028	0.465181
11838	7563144|F|0-38:C>T-38:C>T	Mark00008385	8	12710130	C	0.41319	0.46863	0.07639	0.46875
18415	9847497|F|0-9:T>C-9:T>C	Mark00009357	13	17461252	T	0.42708	0.46863	0.03472	0.4837
8899	7557141|F|0-43:C>G-43:C>G	Mark00020485	6	19194405	G	0.4375	0.46863	0.02778	0.495274
6124	100347328|F|0-11:A>G-11:A>G	Mark00026394	4	25931628	G	0.44444	0.46863	0.06944	0.499132
12457	7546907|F|0-5:T>C-5:T>C	Mark00026121	9	4266536	C	0.45139	0.46863	0.125	0.499614
17699	7563191|F|0-9:A>C-9:A>C	Mark00001164	13	834676	C	0.45139	0.46863	0.15278	0.498457
18335	7566471|F|0-5:G>T-5:G>T	Mark00018581	13	15667509	T	0.46181	0.46863	0.0625	0.499904
20606	100369107|F|0-34:C>G-34:C>G	Mark00013529	15	5682158	C	0.47569	0.46863	0.04861	0.495274
19074	7573411|F|0-48:A>G-48:A>G	Mark00026425	14	1344089	A	0.48958	0.46863	0.10417	0.492188
14741	7550066|F|0-8:T>C-8:T>C	Mark00021027	10	22913178	T	0.49306	0.46863	0.09722	0.493827
18274	100294939|F|0-54:A>G-54:A>G	Mark00008232	13	14483609	G	0.11034	0.46494	0.06897	0.247705
2110	100166376|F|0-14:G>C-14:G>C	Mark00029062	2	5919433	C	0.11724	0.46494	0.09655	0.276243
19614	7629304|F|0-13:A>G-13:A>G	Mark00017577	14	10025076	G	0.11724	0.46494	0.05517	0.247705
2027	7563062|F|0-33:T>C-33:T>C	Mark00011267	2	4087997	C	0.12759	0.46494	0.04828	0.257408
13438	7556886|F|0-12:T>C-12:T>C	Mark00001701	9	22800236	C	0.15517	0.46494	0.0069	0.26692
2855	11827238|F|0-7:T>C-7:T>C	Mark00025231	2	13652193	C	0.15862	0.46494	0.02759	0.285375
11893	7568453|F|0-58:A>C-58:A>C	Mark00016543	8	15078186	C	0.15862	0.46494	0.11034	0.336171
306	7573662|F|0-57:A>C-57:A>C	Mark00013418	1	3280716	C	0.16897	0.46494	0.0069	0.285375
10258	7548671|F|0-15:A>G-15:A>G	Mark00028357	7	7891695	G	0.16897	0.46494	0.11724	0.351581
5077	14508939|F|0-46:A>C-46:A>C	Mark00019959	4	2163059	C	0.17241	0.46494	0.04138	0.311629
13077	7625772|F|0-25:G>A-25:G>A	Mark00008902	9	13327730	A	0.17931	0.46494	0.04138	0.32
16700	7567499|F|0-28:G>A-28:G>A	Mark00029131	12	7732356	A	0.18621	0.46494	0.05517	0.336171
16200	7547730|F|0-38:C>A-38:C>A	Mark00019585	12	640626	A	0.19655	0.46494	0.07586	0.359001
14202	100316226|F|0-62:T>G-62:T>G	Mark00009652	10	16584676	G	0.2069	0.46494	0.04138	0.351581
2720	7561479|F|0-65:C>A-65:C>A	Mark00021137	2	12183118	A	0.21034	0.46494	0.11724	0.393246
21408	7632200|F|0-9:T>C-9:T>C	Mark00012680	15	21692712	C	0.21379	0.46494	0	0.336171
11648	100372206|F|0-44:A>G-44:A>G	Mark00013731	8	6625571	G	0.21724	0.46494	0.02069	0.351581
3061	100316154|F|0-42:C>T-42:C>T	Mark00017533	2	19616895	T	0.22414	0.46494	0.11724	0.405612
5930	7620902|F|0-28:C>A-28:C>A	Mark00028944	4	22659517	A	0.22759	0.46494	0.06897	0.386778
18852	7629748|F|0-63:A>T-63:A>T	Mark00010164	13	21981965	A	0.22759	0.46494	0	0.351581
20360	7563835|F|0-44:C>T-44:C>T	Mark00011591	15	2622057	C	0.23103	0.46494	0.02069	0.343971
21164	100226282|F|0-7:G>T-7:G>T	Mark00025120	15	18445844	G	0.23103	0.46494	0.06207	0.32
12716	9848074|F|0-19:G>C-19:G>C	Mark00023966	9	6577924	C	0.24138	0.46494	0.05517	0.393246
21129	100323837|F|0-16:T>C-16:T>C	Mark00026842	15	17702340	T	0.24138	0.46494	0.15172	0.276243
1358	100349890|F|0-39:G>A-39:G>A	Mark00029210	1	26137778	A	0.24483	0.46494	0.08966	0.41151
12988	100049350|F|0-51:C>G-51:C>G	Mark00000753	9	11064925	G	0.24828	0.46494	0.09655	0.417218
17777	7631944|F|0-11:A>G-11:A>G	Mark00019210	13	1489533	G	0.24828	0.46494	0.04138	0.393246
19943	7571601|F|0-28:G>C-28:G>C	Mark00014095	14	17422233	G	0.24828	0.46494	0.05517	0.343971
6551	7629482|F|0-67:T>C-67:T>C	Mark00012345	4	30166789	T	0.26552	0.46494	0.03448	0.37327
6759	100330385|F|0-58:C>T-58:C>T	Mark00010642	4	32097649	C	0.26897	0.46494	0.05517	0.366231
5506	100236583|F|0-14:A>G-14:A>G	Mark00028361	4	7431760	G	0.27931	0.46494	0.06207	0.428062
2801	7568467|F|0-35:C>A-35:C>A	Mark00014168	2	13182552	A	0.29655	0.46494	0.05517	0.438145
6526	7572288|F|0-41:T>A-41:T>A	Mark00024040	4	29997995	T	0.29655	0.46494	0.12414	0.359001
4184	100326391|F|0-8:A>T-8:A>T	Mark00026311	3	14950163	T	0.3	0.46494	0.15862	0.470868
18745	100349229|F|0-54:C>T-54:C>T	Mark00012020	13	20971168	C	0.30345	0.46494	0.01379	0.417218
19981	7631267|F|0-36:T>C-36:T>C	Mark00027780	14	17734931	C	0.3069	0.46494	0.08966	0.456029
13023	7628756|F|0-47:C>T-47:C>T	Mark00019695	9	11645531	C	0.31034	0.46494	0.08276	0.393246
11470	7568580|F|0-68:C>A-68:C>A	Mark00019726	8	4206234	A	0.31379	0.46494	0.08966	0.460024
9844	7539120|F|0-9:A>T-9:A>T	Mark00002200	7	2377211	A	0.32069	0.46494	0.10345	0.393246
16715	100292755|F|0-12:C>T-12:C>T	Mark00008066	12	7914796	T	0.32759	0.46494	0.03448	0.451843
18663	100309346|F|0-31:C>T-31:C>T	Mark00020605	13	20331097	T	0.34138	0.46494	0.08966	0.474102
9706	7573767|F|0-36:G>A-36:G>A	Mark00014111	7	1106406	A	0.34483	0.46494	0.04138	0.463829
19520	7623777|F|0-28:C>G-28:C>G	Mark00028624	14	7202071	G	0.34828	0.46494	0.13103	0.485137
13340	7625473|F|0-51:T>C-51:T>C	Mark00029225	9	21176769	C	0.35517	0.46494	0.17241	0.493127
14185	7558237|F|0-43:C>T-43:C>T	Mark00005874	10	16354215	T	0.35517	0.46494	0.07586	0.477146
4878	100365322|F|0-9:G>A-9:G>A	Mark00013231	4	605618	G	0.36552	0.46494	0.05517	0.447467
6665	100363441|F|0-29:A>G-29:A>G	Mark00028672	4	31334125	A	0.36897	0.46494	0.06207	0.447467
13320	100370042|F|0-53:G>A-53:G>A	Mark00023115	9	20574168	A	0.37931	0.46494	0.04138	0.48
10698	9844807|F|0-14:C>T-14:C>T	Mark00024717	7	19065528	T	0.41379	0.46494	0.06897	0.494649
15490	100224598|F|0-57:T>C-57:T>C	Mark00004323	11	4572057	C	0.41379	0.46494	0.09655	0.497122
16956	100368702|F|0-12:C>T-12:C>T	Mark00023114	12	16749502	C	0.41379	0.46494	0.04138	0.477146
6426	100217818|F|0-19:T>C-19:T>C	Mark00019951	4	29011480	T	0.42414	0.46494	0.04828	0.48
6035	7572735|F|0-8:G>T-8:G>T	Mark00019239	4	25191224	G	0.42759	0.46494	0.04138	0.482663
4486	7553333|F|0-16:C>A-16:C>A	Mark00029085	3	20449101	C	0.43793	0.46494	0.08966	0.477146
14086	7571488|F|0-6:C>A-6:C>A	Mark00013347	10	14542927	A	0.44828	0.46494	0.08276	0.499786
18315	7627894|F|0-62:G>A-62:G>A	Mark00025261	13	15462272	A	0.46552	0.46494	0.04828	0.499786
10482	100380744|F|0-36:G>C-36:G>C	Mark00024077	7	15318670	C	0.46897	0.46494	0.13793	0.497122
13061	7628995|F|0-26:C>G-26:C>G	Mark00009220	9	12836923	C	0.46897	0.46494	0.05517	0.493127
19272	7631783|F|0-48:G>A-48:G>A	Mark00024062	14	3582711	G	0.47931	0.46494	0.10345	0.489512
13739	7628895|F|0-36:C>A-36:C>A	Mark00010630	10	3789223	A	0.48276	0.46494	0.04138	0.499976
18331	7569840|F|0-59:G>T-59:G>T	Mark00026440	13	15662305	T	0.48621	0.46494	0.10345	0.497122
3910	7627599|F|0-44:C>A-44:C>A	Mark00027344	3	11817780	C	0.5	0.46494	0.04828	0.498835
2766	7615602|F|0-36:C>T-36:C>T	Mark00026050	2	12761853	T	0.11986	0.46125	0.04795	0.246294
12992	100366239|F|0-42:T>C-42:T>C	Mark00017364	9	11126493	C	0.11986	0.46125	0.08904	0.274723
19379	100329737|F|0-6:T>A-6:T>A	Mark00028571	14	5176830	A	0.11986	0.46125	0.04795	0.246294
8262	7611841|F|0-48:A>G-48:A>G	Mark00017666	6	3646517	G	0.12329	0.46125	0.06849	0.265434
214	9846306|F|0-33:C>T-33:C>T	Mark00011055	1	2542941	T	0.14041	0.46125	0.00685	0.246294
2292	7553258|F|0-40:G>A-40:G>A	Mark00018880	2	7701783	A	0.14041	0.46125	0.02055	0.255958
14555	100336922|F|0-13:G>T-13:G>T	Mark00028588	10	21406753	T	0.14041	0.46125	0.06164	0.283824
20654	100284436|F|0-22:G>A-22:G>A	Mark00007276	15	6070875	A	0.14726	0.46125	0.00685	0.255958
16426	7620896|F|0-29:C>G-29:C>G	Mark00008839	12	3410442	G	0.15068	0.46125	0.0274	0.274723
8945	7561789|F|0-20:G>A-20:G>A	Mark00021112	6	19543543	A	0.15753	0.46125	0.05479	0.301464
16434	7566530|F|0-65:G>A-65:G>A	Mark00010492	12	3512053	A	0.15753	0.46125	0.05479	0.301464
713	7570279|F|0-31:C>T-31:C>T	Mark00024354	1	14976181	T	0.16438	0.46125	0.0274	0.292738
3436	7540293|F|0-9:G>C-9:G>C	Mark00001210	3	2115405	C	0.16438	0.46125	0.0411	0.301464
659	100061607|F|0-6:C>T-6:C>T	Mark00023652	1	12627204	T	0.17466	0.46125	0.15753	0.378401
17390	7630037|F|0-65:G>A-65:G>A	Mark00011400	12	21603592	A	0.17466	0.46125	0.08904	0.342278
13597	14508090|F|0-25:A>G-25:A>G	Mark00004226	10	1790445	G	0.17808	0.46125	0.08219	0.342278
13346	7554186|F|0-21:C>T-21:C>T	Mark00018538	9	21181818	T	0.18151	0.46125	0.11644	0.364515
3589	7562552|F|0-20:T>C-20:T>C	Mark00019697	3	4505124	C	0.19521	0.46125	0.08904	0.364515
6359	7565233|F|0-54:G>A-54:G>A	Mark00028491	4	28383829	A	0.19521	0.46125	0.03425	0.334491
13032	100267896|F|0-26:C>A-26:C>A	Mark00016375	9	11891645	A	0.20548	0.46125	0.09589	0.378401
13541	11822305|F|0-9:C>G-9:C>G	Mark00004186	10	833395	C	0.2089	0.46125	0.04795	0.301464
3792	7574948|F|0-8:C>A-8:C>A	Mark00014229	3	9310119	A	0.21575	0.46125	0.02055	0.349878
8853	11827477|F|0-57:C>T-57:C>T	Mark00020679	6	18831431	T	0.21575	0.46125	0.08904	0.385063
12599	9845743|F|0-62:A>G-62:A>G	Mark00020468	9	5484843	A	0.2226	0.46125	0.08904	0.292738
19273	9841281|F|0-26:C>A-26:C>A	Mark00025870	14	3636521	C	0.2226	0.46125	0.15753	0.246294
1632	7572793|F|0-29:C>A-29:C>A	Mark00021773	1	29018704	A	0.22945	0.46125	0.11644	0.409833
12512	100369421|F|0-14:G>T-14:G>T	Mark00013574	9	4692799	G	0.23973	0.46125	0.05479	0.334491
20380	7621739|F|0-21:A>C-21:A>C	Mark00006612	15	2736024	C	0.24658	0.46125	0	0.371552
6938	7617287|F|0-25:G>C-25:G>C	Mark00003244	5	2226027	C	0.2637	0.46125	0.03425	0.403922
14782	100362031|F|0-9:C>T-9:C>T	Mark00024912	10	23236944	C	0.28082	0.46125	0.10959	0.349878
285	7624626|F|0-60:T>G-60:T>G	Mark00019618	1	3075139	G	0.2911	0.46125	0.10274	0.450366
4312	7558611|F|0-50:A>T-50:A>T	Mark00010248	3	16828590	A	0.31507	0.46125	0.09589	0.391537
11196	7572754|F|0-44:C>T-44:C>T	Mark00013256	8	1783980	T	0.32534	0.46125	0.02055	0.445956
17022	100325012|F|0-20:T>C-20:T>C	Mark00022981	12	17889790	C	0.33219	0.46125	0.08904	0.4696
13067	100354552|F|0-5:A>G-5:A>G	Mark00020701	9	12911589	G	0.33562	0.46125	0.0274	0.454588
18097	7553909|F|0-9:C>T-9:C>T	Mark00019647	13	8913594	C	0.33904	0.46125	0.04795	0.431601
18248	100293711|F|0-16:A>G-16:A>G	Mark00018504	13	14127989	G	0.33904	0.46125	0.10274	0.47598
1978	11822409|F|0-38:G>A-38:G>A	Mark00025960	2	2832487	A	0.35616	0.46125	0.21918	0.497654
10195	7628598|F|0-52:A>G-52:A>G	Mark00029401	7	5794636	G	0.35959	0.46125	0.10274	0.484143
14468	7569769|F|0-29:C>T-29:C>T	Mark00005720	10	20229267	T	0.36301	0.46125	0.0411	0.472884
4151	100283854|F|0-59:T>C-59:T>C	Mark00019032	3	14576943	C	0.36644	0.46125	0.11644	0.488647
10970	9847529|F|0-21:A>G-21:A>G	Mark00010493	7	23508621	G	0.36986	0.46125	0.08219	0.484143
9603	9845615|F|0-36:T>G-36:T>G	Mark00021056	7	339421	G	0.38356	0.46125	0.0411	0.48161
9605	7564380|F|0-6:T>A-6:T>A	Mark00021069	7	381721	T	0.38356	0.46125	0.10959	0.441359
7491	7553243|F|0-67:G>C-67:G>C	Mark00020494	5	18434098	G	0.38699	0.46125	0.11644	0.441359
6087	100230984|F|0-54:A>T-54:A>T	Mark00028353	4	25638074	A	0.39726	0.46125	0.05479	0.466129
21435	7615620|F|0-50:C>T-50:C>T	Mark00010419	15	22976095	T	0.39726	0.46125	0.09589	0.493995
11427	7628442|F|0-21:C>A-21:C>A	Mark00020216	8	3706714	C	0.40753	0.46125	0.13014	0.450366
4083	100285227|F|0-39:G>A-39:G>A	Mark00026170	3	13729058	A	0.41096	0.46125	0.13699	0.499156
17708	7625384|F|0-28:T>C-28:T>C	Mark00027143	13	862736	T	0.42123	0.46125	0.10274	0.466129
7883	7574481|F|0-6:T>C-6:T>C	Mark00020160	5	23262319	T	0.42466	0.46125	0.08219	0.472884
18995	7567948|F|0-51:G>T-51:G>T	Mark00029434	14	760894	T	0.43836	0.46125	0.08219	0.499156
4431	7540244|F|0-36:A>G-36:A>G	Mark00009434	3	19365950	G	0.45205	0.46125	0.10959	0.499906
7691	7567964|F|0-33:G>T-33:G>T	Mark00024069	5	20834610	T	0.45205	0.46125	0.0411	0.498499
4099	100261269|F|0-50:G>A-50:G>A	Mark00021571	3	14000300	G	0.45548	0.46125	0.07534	0.486489
14576	7631033|F|0-11:G>C-11:G>C	Mark00026862	10	21581257	G	0.45548	0.46125	0.11644	0.478889
14170	7572669|F|0-6:G>A-6:G>A	Mark00019252	10	16234525	G	0.4589	0.46125	0.09589	0.484143
2930	21586199|F|0-34:T>C-34:T>C	Mark00012477	2	15186714	T	0.46233	0.46125	0.10274	0.484143
9768	11826758|F|0-19:T>C-19:T>C	Mark00020668	7	1871143	C	0.46233	0.46125	0.07534	0.5
98	7569646|F|0-22:A>T-22:A>T	Mark00014044	1	1194278	A	0.47603	0.46125	0.00685	0.498499
13430	7545740|F|0-65:T>G-65:T>G	Mark00009610	9	22710982	G	0.47945	0.46125	0.05479	0.499906
10548	11824987|F|0-62:T>C-62:T>C	Mark00024322	7	16840424	C	0.48973	0.46125	0.04795	0.499625
16904	100170734|F|0-32:C>G-32:C>G	Mark00018911	12	14868684	G	0.10544	0.45756	0.08844	0.254524
1574	9846299|F|0-19:C>G-19:C>G	Mark00017291	1	28375458	G	0.11224	0.45756	0.08844	0.263964
8040	7621104|F|0-11:C>G-11:C>G	Mark00023797	5	24604230	G	0.14626	0.45756	0.02041	0.263964
19948	100055368|F|0-60:A>T-60:A>T	Mark00022674	14	17442419	T	0.15646	0.45756	0.08163	0.31672
17658	100303703|F|0-12:A>C-12:A>C	Mark00021099	13	424775	C	0.15986	0.45756	0.11565	0.340599
16065	11821352|F|0-40:A>C-40:A>C	Mark00005814	11	17749916	C	0.16667	0.45756	0.0068	0.28229
18598	7566203|F|0-37:G>T-37:G>T	Mark00012541	13	19393279	T	0.19048	0.45756	0.01361	0.31672
21135	7551731|F|0-13:T>C-13:T>C	Mark00001808	15	17766979	T	0.20408	0.45756	0.05442	0.291175
821	9847480|F|0-10:C>T-10:C>T	Mark00023011	1	17957851	C	0.20748	0.45756	0.06122	0.291175
305	7573662|F|0-35:A>G-35:A>G	Mark00013417	1	3280716	G	0.21088	0.45756	0.06803	0.369846
5206	7574784|F|0-10:G>C-10:G>C	Mark00019755	4	3134025	C	0.21088	0.45756	0.02721	0.348188
8574	7573677|F|0-19:C>A-19:C>A	Mark00017845	6	13897549	A	0.21429	0.45756	0.02041	0.348188
15346	7625854|F|0-51:C>T-51:C>T	Mark00021193	11	3122532	T	0.21769	0.45756	0.09524	0.389838
7838	7573424|F|0-20:C>T-20:C>T	Mark00014114	5	22722761	T	0.22109	0.45756	0.03401	0.362812
12260	100285286|F|0-52:A>T-52:A>T	Mark00019556	9	2265714	A	0.22109	0.45756	0.07483	0.299875
12976	9843248|F|0-48:T>A-48:T>A	Mark00024306	9	10712385	T	0.22109	0.45756	0.10204	0.28229
9342	7562607|F|0-30:G>A-30:G>A	Mark00021778	6	23675068	A	0.22789	0.45756	0.04762	0.376695
409	100362015|F|0-5:C>T-5:C>T	Mark00023099	1	4438699	C	0.23129	0.45756	0.02721	0.340599
5443	100309265|F|0-41:C>T-41:C>T	Mark00009009	4	5812151	T	0.23129	0.45756	0.01361	0.362812
7847	9842022|F|0-28:A>T-28:A>T	Mark00025928	5	22843197	T	0.23129	0.45756	0.04082	0.376695
14763	11824676|F|0-5:T>C-5:T>C	Mark00004851	10	23002987	C	0.2415	0.45756	0.06122	0.396131
12756	7548911|F|0-13:G>T-13:G>T	Mark00029350	9	7027653	T	0.2517	0.45756	0.16327	0.444444
4028	7526303|F|0-17:C>A-17:C>A	Mark00002936	3	13099755	A	0.2551	0.45756	0.04762	0.40224
6145	7558917|F|0-12:C>G-12:C>G	Mark00006123	4	26103676	G	0.2619	0.45756	0.11565	0.435004
15579	7628655|F|0-15:C>A-15:C>A	Mark00010998	11	5476306	A	0.2619	0.45756	0.03401	0.40224
21110	7629471|F|0-50:C>T-50:C>T	Mark00013173	15	16772811	C	0.2619	0.45756	0.03401	0.369846
6859	100260379|F|0-38:A>C-38:A>C	Mark00029114	5	1116636	C	0.26531	0.45756	0.05442	0.413902
6422	100328529|F|0-43:A>T-43:A>T	Mark00029179	4	28922237	T	0.27211	0.45756	0.12245	0.444444
7118	9847768|F|0-40:G>A-40:G>A	Mark00017856	5	5456273	A	0.28231	0.45756	0.07483	0.435004
13882	7560280|F|0-52:C>T-52:C>T	Mark00005417	10	5977274	T	0.28571	0.45756	0.06803	0.435004
8947	7567497|F|0-7:T>C-7:T>C	Mark00021723	6	19589764	T	0.29932	0.45756	0.09524	0.376695
10916	100369561|F|0-11:T>A-11:T>A	Mark00017849	7	22986368	A	0.30952	0.45756	0.07483	0.453145
8167	9843192|F|0-39:C>T-39:C>T	Mark00008108	5	25657631	T	0.31633	0.45756	0.02041	0.439817
6133	100288964|F|0-32:C>G-32:C>G	Mark00007684	4	26031716	G	0.31973	0.45756	0.05442	0.453145
1110	100375258|F|0-38:G>A-38:G>A	Mark00024066	1	23130057	G	0.32653	0.45756	0.08163	0.408163
11108	100341306|F|0-12:T>C-12:T>C	Mark00025232	8	1165681	T	0.32653	0.45756	0.17687	0.362812
17696	7574832|F|0-49:A>G-49:A>G	Mark00014575	13	833488	G	0.32653	0.45756	0.05442	0.457217
4152	100288413|F|0-37:C>T-37:C>T	Mark00007629	3	14599748	T	0.32993	0.45756	0.07483	0.464806
19045	7572081|F|0-32:A>G-32:A>G	Mark00019720	14	1164757	G	0.35034	0.45756	0.07483	0.474802
8828	7572395|F|0-36:T>G-36:T>G	Mark00029432	6	18463033	G	0.35714	0.45756	0.07483	0.477764
1410	7559417|F|0-15:G>T-15:G>T	Mark00021089	1	26807051	T	0.36054	0.45756	0.09524	0.483132
1969	7575128|F|0-10:G>T-10:G>T	Mark00020782	2	2639588	T	0.36735	0.45756	0.12245	0.489796
9681	7549231|F|0-22:T>C-22:T>C	Mark00017313	7	1010289	T	0.36735	0.45756	0.12245	0.424823
3211	7540492|F|0-34:T>C-34:T>C	Mark00025110	2	25760334	C	0.38095	0.45756	0.2585	0.499792
11897	100314839|F|0-44:T>C-44:T>C	Mark00025199	8	15171824	T	0.40816	0.45756	0.04082	0.474802
19084	7572920|F|0-55:T>A-55:T>A	Mark00026441	14	1579962	A	0.41497	0.45756	0.06803	0.494794
6702	100308386|F|0-39:T>C-39:T>C	Mark00027738	4	31612069	T	0.41837	0.45756	0.10204	0.464806
99	7569646|F|0-27:G>A-27:G>A	Mark00014046	1	1194278	G	0.43197	0.45756	0.08844	0.474802
20496	100237765|F|0-41:A>G-41:A>G	Mark00022805	15	3963177	G	0.43197	0.45756	0.17007	0.499422
18786	7557243|F|0-36:T>C-36:T>C	Mark00019981	13	21274448	C	0.44218	0.45756	0.05442	0.498126
19377	100347992|F|0-8:T>C-8:T>C	Mark00011865	14	5144611	C	0.45238	0.45756	0.0068	0.49609
2130	7556461|F|0-9:T>C-9:T>C	Mark00018404	2	6251735	C	0.46259	0.45756	0.10884	0.499422
13080	7540673|F|0-51:C>T-51:C>T	Mark00021458	9	13398234	C	0.46599	0.45756	0.03401	0.494794
7661	100328857|F|0-30:A>G-30:A>G	Mark00010525	5	20595806	A	0.46939	0.45756	0.10884	0.485538
17877	7553408|F|0-15:C>T-15:C>T	Mark00026106	13	2378893	C	0.47619	0.45756	0.05442	0.494794
13231	7563580|F|0-62:A>T-62:A>T	Mark00024799	9	19302588	A	0.4966	0.45756	0.08163	0.49609
19846	7553573|F|0-13:G>T-13:G>T	Mark00007723	14	16360406	T	0.12162	0.45387	0.05405	0.253104
20479	100327054|F|0-38:T>G-38:T>G	Mark00028559	15	3595447	G	0.12838	0.45387	0.09459	0.289627
6337	7571405|F|0-35:C>T-35:C>T	Mark00025257	4	28255510	T	0.13176	0.45387	0.0473	0.262509
3599	7628269|F|0-48:G>T-48:G>T	Mark00025241	3	4566996	T	0.13851	0.45387	0.0473	0.271731
7664	100267816|F|0-10:T>A-10:T>A	Mark00006631	5	20611058	A	0.13851	0.45387	0.03378	0.262509
18553	7572648|F|0-55:A>T-55:A>T	Mark00023969	13	18960033	T	0.14189	0.45387	0.06757	0.289627
7554	7564696|F|0-6:C>G-6:C>G	Mark00028583	5	19436812	G	0.14527	0.45387	0.06081	0.289627
12503	7566625|F|0-51:C>T-51:C>T	Mark00017844	9	4655845	T	0.15203	0.45387	0.07432	0.306793
11126	7565542|F|0-68:T>A-68:T>A	Mark00006874	8	1235057	A	0.16216	0.45387	0.02703	0.289627
11471	7568581|F|0-29:C>A-29:C>A	Mark00021212	8	4206234	A	0.1723	0.45387	0.06081	0.323229
9755	7572705|F|0-53:A>T-53:A>T	Mark00013503	7	1766636	T	0.18243	0.45387	0.04054	0.323229
3254	7629720|F|0-14:T>G-14:T>G	Mark00019734	3	297700	T	0.19257	0.45387	0.02027	0.298302
1509	7568413|F|0-40:G>T-40:G>T	Mark00023863	1	27706028	G	0.19932	0.45387	0.10135	0.253104
13842	7560858|F|0-28:T>A-28:T>A	Mark00007167	10	5503642	A	0.19932	0.45387	0.00676	0.323229
3197	100164136|F|0-37:C>T-37:C>T	Mark00019913	2	25081239	T	0.2027	0.45387	0.12162	0.388148
7858	7559163|F|0-63:G>T-63:G>T	Mark00025176	5	22989671	G	0.2027	0.45387	0.06757	0.280771
4947	7571640|F|0-50:C>G-50:C>G	Mark00012608	4	1136100	G	0.20608	0.45387	0.00676	0.331172
17641	7547770|F|0-14:T>C-14:T>C	Mark00003199	13	205469	C	0.20608	0.45387	0.15541	0.406501
7293	100354381|F|0-53:G>T-53:G>T	Mark00027805	5	13341827	T	0.21284	0.45387	0.0473	0.361121
12733	100355450|F|0-37:T>A-37:T>A	Mark00012473	9	6724699	A	0.22297	0.45387	0.01351	0.353908
13741	7574551|F|0-24:T>C-24:T>C	Mark00014667	10	3892239	C	0.22973	0.45387	0.02703	0.368152
15487	7620752|F|0-63:C>T-63:C>T	Mark00006473	11	4548611	T	0.24324	0.45387	0.09459	0.412253
5663	7570298|F|0-41:C>T-41:C>T	Mark00024337	4	10269716	C	0.25	0.45387	0.05405	0.346512
5973	100056821|F|0-62:A>G-62:A>G	Mark00023648	4	24018595	G	0.25676	0.45387	0.18919	0.455807
4257	7557507|F|0-50:G>A-50:G>A	Mark00017575	3	16189100	A	0.26014	0.45387	0.07432	0.417823
13630	100329274|F|0-25:C>G-25:C>G	Mark00020652	10	2226265	G	0.26014	0.45387	0.06081	0.412253
2670	100376846|F|0-27:C>T-27:C>T	Mark00028708	2	11469259	T	0.26351	0.45387	0.02703	0.400566
20561	7552152|F|0-18:A>G-18:A>G	Mark00017740	15	4898603	G	0.28041	0.45387	0.10135	0.442933
[truncated: 5,593 more rows]
