# Supplementary material for: Genetic diversity and population structure studies of West African sweetpotato [Ipomoea batatas (L.) Lam] collection using DArTseq
Source: PLoS One. 2025 Jan 3;20(1):e0312384. doi: 10.1371/journal.pone.0312384 (PMC11698414; doi:10.1371/journal.pone.0312384)
Supplement: S3 Table — (XLSX) [file pone.0312384.s003.xlsx]

## Sheet: data
Unit	TASSEL_ID	Samples ID	1	2	3	4	5	6	7	8	9	10	11	12	13	14	15	16	17	18	19	20	21	22	23	24	25	26	27	28	29	30	31	32	33	34	35	36	37	38	39	40	41	42	43	44	45	46	47
1	SwtPo001	TIS-81-64	2	0.207692
2	SwtPo002	Aluma C	3	0.323173	0.343237
3	SwtPo003	Mother Delight B	4	0.293567	0.289179	0.35485
4	SwtPo004	Umu SPO 1	5	0.31917	0.315094	0.352991	0.350928
5	SwtPo005	PYT/26/19	6	0.315249	0.317347	0.337955	0.349721	0.307307
6	SwtPo006	PYT/60/19	7	0.274973	0.231614	0.348003	0.317918	0.323529	0.319353
7	SwtPo007	PYT/40/19	8	0.325764	0.336447	0.333035	0.266439	0.353257	0.352664	0.327648
8	SwtPo008	NAS POT 8	9	0.314493	0.3316	0.352064	0.344625	0.344529	0.342235	0.313112	0.345437
9	SwtPo009	Ogogouswe A	10	0.309501	0.323928	0.367239	0.353615	0.342557	0.352374	0.27193	0.326299	0.303793
10	SwtPo010	Nwiteodo	11	0.30234	0.291689	0.331554	0.35188	0.333707	0.333718	0.288368	0.341579	0.270798	0.32673
11	SwtPo011	EX-IGRAM	12	0.330392	0.335784	0.387432	0.375209	0.347922	0.342183	0.336495	0.380415	0.334155	0.358228	0.310249
12	SwtPo012	Aluma	13	0.216069	0.117678	0.340965	0.292358	0.318859	0.315318	0.228872	0.336513	0.33782	0.331693	0.293922	0.339631
13	SwtPo013	Aluma D	14	0.306202	0.322831	0.157251	0.348502	0.339154	0.331049	0.341407	0.320274	0.350512	0.35763	0.323895	0.377386	0.317968
14	SwtPo014	Mother Delight C	15	0.311663	0.315707	0.347312	0.350741	0.272325	0.289644	0.336059	0.350599	0.363558	0.351745	0.330759	0.369476	0.32406	0.340902
15	SwtPo015	PYT/01/19	16	0.300098	0.315802	0.335346	0.34895	0.263319	0.300189	0.315789	0.335405	0.345572	0.332079	0.318609	0.339619	0.318755	0.319149	0.267478
16	SwtPo016	PYT/55/19	17	0.299907	0.303502	0.333052	0.335031	0.247273	0.291209	0.31043	0.334886	0.334708	0.320955	0.312755	0.326607	0.306537	0.315842	0.263645	0.242217
17	SwtPo017	PYT/83/19	18	0.298673	0.308782	0.335687	0.341641	0.232919	0.308347	0.315987	0.334162	0.336625	0.333743	0.319451	0.334546	0.313277	0.321534	0.275961	0.247165	0.242363
18	SwtPo018	AYT/69/19	19	0.296994	0.312603	0.320856	0.329568	0.318869	0.295364	0.318311	0.334919	0.337829	0.33151	0.320347	0.353623	0.31017	0.301848	0.302087	0.2965	0.299337	0.296364
19	SwtPo019	AYT/05/19	20	0.307763	0.304293	0.332283	0.330114	0.313953	0.29912	0.311759	0.301877	0.325817	0.336606	0.308428	0.350774	0.304509	0.320418	0.303947	0.30746	0.300163	0.306801	0.271174
20	SwtPo020	LOURDES	21	0.310633	0.323637	0.34824	0.34256	0.350712	0.342618	0.298433	0.340214	0.200369	0.300778	0.260789	0.333578	0.334226	0.335348	0.355752	0.329518	0.325524	0.327557	0.336083	0.309389
21	SwtPo021	Ogogouswe B	22	0.312554	0.334504	0.357274	0.346579	0.348834	0.34979	0.3049	0.348869	0.200282	0.301816	0.266143	0.335723	0.337225	0.348452	0.35961	0.342656	0.342463	0.334448	0.337688	0.325321	0.209486
22	SwtPo022	Nworieoma A	23	0.212638	0.113415	0.354349	0.297898	0.331502	0.334482	0.23913	0.354523	0.348962	0.358444	0.304825	0.352439	0.104825	0.336858	0.33706	0.334223	0.324744	0.329608	0.327091	0.325203	0.339838	0.34779
23	SwtPo023	Umu SPO 3	24	0.344597	0.349559	0.401294	0.390967	0.358222	0.360637	0.351522	0.391156	0.34451	0.367434	0.324875	0.12576	0.349602	0.38548	0.387224	0.35794	0.345049	0.34563	0.367806	0.361111	0.34323	0.346445	0.364003
24	SwtPo024	Elume A	25	0.246728	0.229081	0.34371	0.314705	0.339242	0.337521	0.262651	0.343301	0.306221	0.302769	0.320229	0.342085	0.220309	0.332668	0.344694	0.331994	0.325711	0.325764	0.338235	0.313578	0.306003	0.307572	0.223815	0.350353
25	SwtPo025	Aluma E	26	0.32574	0.332538	0.347407	0.291178	0.350662	0.343891	0.327517	0.268976	0.346939	0.346429	0.335006	0.383587	0.329922	0.344089	0.348177	0.341338	0.341711	0.33814	0.327771	0.311744	0.336176	0.337489	0.350591	0.400094	0.339463
26	SwtPo026	AMELIA	27	0.322909	0.316378	0.342742	0.345228	0.317165	0.276431	0.344502	0.337367	0.349885	0.361047	0.330263	0.372573	0.324125	0.328773	0.277016	0.297513	0.315469	0.31494	0.277012	0.224786	0.347122	0.35521	0.332519	0.380827	0.337957	0.338651
27	SwtPo027	PYT/02/19	28	0.26409	0.210328	0.353364	0.318588	0.342674	0.338586	0.278761	0.332824	0.345144	0.357973	0.299699	0.346122	0.202995	0.336545	0.338156	0.327	0.324504	0.329382	0.317934	0.31634	0.344733	0.342298	0.21087	0.357975	0.277708	0.329188	0.336333
28	SwtPo028	PYT/58/19	29	0.323529	0.324908	0.352004	0.349622	0.242528	0.312057	0.335962	0.351012	0.347754	0.34311	0.338976	0.356865	0.333772	0.338586	0.261934	0.255691	0.172921	0.242514	0.31265	0.318873	0.349511	0.350481	0.346536	0.365986	0.335403	0.346597	0.318356	0.340809
29	SwtPo029	PYT/84/19	30	0.323951	0.331285	0.33229	0.343088	0.329898	0.304758	0.336767	0.342995	0.360595	0.353637	0.332442	0.356904	0.335428	0.322159	0.338702	0.317886	0.314035	0.316686	0.30219	0.327897	0.358188	0.35896	0.347263	0.369178	0.348188	0.348153	0.32805	0.34576	0.327697
30	SwtPo030	AYT/72/19	31	0.212234	0.114247	0.348755	0.296556	0.327436	0.325809	0.240487	0.345041	0.344033	0.354475	0.303571	0.344353	0.110357	0.334336	0.331044	0.325357	0.31471	0.31705	0.314628	0.320612	0.335856	0.345562	0.100365	0.357126	0.224093	0.345827	0.326324	0.205669	0.338018	0.342282
31	SwtPo031	AYT/02/19	32	0.346006	0.352301	0.4005	0.387567	0.367725	0.354097	0.356665	0.396542	0.348183	0.372511	0.318077	0.126835	0.354664	0.390554	0.383329	0.354344	0.34627	0.346413	0.370028	0.367138	0.345084	0.344103	0.364711	0.115896	0.355953	0.39672	0.383864	0.362209	0.373067	0.372189	0.360142
32	SwtPo032	DAN TCHADI	33	0.308989	0.33357	0.356754	0.354221	0.338146	0.346052	0.309851	0.355597	0.268037	0.303692	0.26291	0.323094	0.324937	0.35349	0.359967	0.336469	0.334817	0.324872	0.35071	0.332826	0.276519	0.270014	0.342176	0.334857	0.302595	0.34587	0.348736	0.342387	0.350157	0.362122	0.335699	0.33778
33	SwtPo033	Ogogouswe C	34	0.311934	0.322823	0.364968	0.350269	0.347819	0.351181	0.279632	0.329653	0.307481	0.179466	0.328096	0.36788	0.33796	0.355349	0.358146	0.336321	0.33285	0.340429	0.345313	0.336154	0.303273	0.308524	0.358742	0.380739	0.300461	0.350373	0.358505	0.351721	0.347458	0.361813	0.350847	0.381877	0.303515
34	SwtPo034	Nworieoma B	35	0.220588	0.112328	0.354239	0.294608	0.332625	0.330869	0.241193	0.349062	0.346852	0.358828	0.305333	0.354291	0.106112	0.342082	0.335016	0.329831	0.316494	0.324523	0.318866	0.322875	0.342132	0.34716	0.0939439	0.364363	0.223664	0.345089	0.330841	0.207402	0.339063	0.345155	0.0998969	0.367209	0.342289	0.353821
35	SwtPo035	TIS-87-087	36	0.343552	0.353117	0.396071	0.389439	0.361998	0.355869	0.357408	0.393014	0.346272	0.369964	0.325995	0.125629	0.353467	0.391392	0.383643	0.355146	0.347248	0.345565	0.370344	0.362163	0.348946	0.342992	0.364025	0.116572	0.355299	0.397866	0.381896	0.361118	0.368319	0.373633	0.357856	0.118471	0.334743	0.383844	0.366999
36	SwtPo036	Elume B	37	0.214514	0.11226	0.348024	0.295668	0.327779	0.326989	0.235997	0.346199	0.339518	0.344676	0.304402	0.346958	0.111399	0.330878	0.326407	0.323162	0.312993	0.313375	0.313396	0.314815	0.330657	0.332155	0.0995763	0.356314	0.22292	0.343142	0.325627	0.211672	0.334289	0.335381	0.101566	0.360741	0.332176	0.345293	0.0992186	0.357441
37	SwtPo037	Aluma F	38	0.301664	0.31732	0.337449	0.353661	0.301068	0.283061	0.331115	0.34799	0.360865	0.356061	0.339631	0.347582	0.315636	0.33007	0.316935	0.309181	0.304929	0.30568	0.28725	0.301724	0.350193	0.355713	0.33015	0.360775	0.335799	0.349988	0.302716	0.334883	0.31235	0.319386	0.322805	0.364494	0.355895	0.364691	0.328379	0.366061	0.325581
38	SwtPo038	ERICA	39	0.31964	0.316262	0.34218	0.344531	0.31747	0.274667	0.341111	0.335825	0.348228	0.360626	0.331248	0.374118	0.322134	0.329588	0.276454	0.296385	0.312767	0.314564	0.277655	0.224682	0.348613	0.356702	0.334222	0.380529	0.336693	0.338451	0.111877	0.334739	0.318428	0.326268	0.327008	0.382996	0.34747	0.357965	0.329741	0.382086	0.324959	0.303322
39	SwtPo039	PYT/04/19	40	0.298303	0.312188	0.32498	0.352619	0.281172	0.278506	0.329167	0.350944	0.347877	0.348406	0.330254	0.34788	0.309828	0.313495	0.308835	0.282756	0.279974	0.265568	0.287723	0.305223	0.352974	0.344134	0.323697	0.359117	0.33459	0.354273	0.302036	0.330377	0.294733	0.307159	0.317524	0.363143	0.34455	0.358338	0.319763	0.361602	0.31696	0.268323	0.301665
40	SwtPo040	PYT/66/19	41	0.3	0.320459	0.342548	0.350842	0.253929	0.295093	0.319545	0.324334	0.34057	0.331566	0.325063	0.338683	0.311481	0.329481	0.270672	0.239087	0.247213	0.242847	0.304258	0.310842	0.345034	0.334711	0.328468	0.350411	0.33396	0.342871	0.298143	0.327597	0.261192	0.313901	0.321349	0.358504	0.339174	0.334912	0.326718	0.35769	0.313719	0.307145	0.295253	0.288946
41	SwtPo041	PYT/85/19	42	0.25548	0.199569	0.339067	0.302994	0.344159	0.329009	0.27214	0.323247	0.355047	0.345493	0.322204	0.358084	0.197031	0.327786	0.33117	0.315826	0.316105	0.32441	0.309712	0.299844	0.343739	0.340777	0.198139	0.3714	0.265987	0.329461	0.311863	0.251661	0.337969	0.341563	0.200322	0.371311	0.336962	0.345852	0.19584	0.36933	0.199153	0.322438	0.311707	0.324929	0.326629
42	SwtPo042	AYT/04/19	43	0.321442	0.328197	0.347072	0.355464	0.237311	0.315232	0.332358	0.353517	0.353179	0.344486	0.341998	0.349949	0.332997	0.341032	0.270198	0.256336	0.243735	0.162513	0.310482	0.321973	0.354038	0.354373	0.346705	0.363201	0.335876	0.358812	0.320984	0.348743	0.236287	0.334459	0.336517	0.368375	0.346095	0.346928	0.341109	0.364099	0.334155	0.315205	0.320206	0.274688	0.253507	0.3404
43	SwtPo043	PYT/77/19	44	0.340014	0.348402	0.397194	0.389486	0.362302	0.352428	0.358974	0.391359	0.349244	0.365742	0.321176	0.12955	0.350593	0.382467	0.384778	0.350408	0.345495	0.345554	0.368952	0.365264	0.342982	0.341613	0.36116	0.119525	0.349695	0.388417	0.380702	0.362341	0.363519	0.371488	0.35485	0.116272	0.336194	0.379164	0.364291	0.120696	0.354563	0.359882	0.378551	0.361341	0.350137	0.366442	0.36557
44	SwtPo044	KOUDAKOU	45	0.332778	0.359396	0.362261	0.356438	0.373236	0.364644	0.258029	0.351246	0.314251	0.265064	0.338394	0.379024	0.365941	0.358729	0.372018	0.344863	0.353254	0.359332	0.360415	0.343343	0.304104	0.312714	0.383341	0.388211	0.322362	0.361729	0.368594	0.364231	0.371216	0.369126	0.374968	0.392027	0.310144	0.260508	0.38287	0.392718	0.376651	0.377941	0.367851	0.356271	0.362085	0.359015	0.367831	0.391876
45	SwtPo045	Nwaonyorima A	46	0.335183	0.345002	0.374248	0.361995	0.359829	0.368458	0.292522	0.346894	0.313569	0.191554	0.341164	0.375496	0.355669	0.371495	0.364343	0.346831	0.345038	0.346013	0.360346	0.354147	0.3141	0.30977	0.370565	0.384242	0.308993	0.359772	0.371008	0.36187	0.363883	0.372616	0.365965	0.385214	0.310776	0.173388	0.368037	0.387696	0.358887	0.368583	0.369989	0.361522	0.346421	0.354958	0.362509	0.381535	0.263583
46	SwtPo046	Oyorima A	47	0.353654	0.361568	0.405523	0.396542	0.369743	0.362743	0.364356	0.398621	0.353224	0.373797	0.3257	0.122769	0.36182	0.392374	0.387556	0.361748	0.35603	0.356036	0.377259	0.373791	0.351891	0.352941	0.370952	0.112551	0.35834	0.40638	0.389885	0.367425	0.37363	0.377662	0.365139	0.113047	0.343263	0.383721	0.372939	0.11449	0.366948	0.369822	0.389378	0.368682	0.363473	0.376573	0.370948	0.115314	0.396951	0.391539
47	SwtPo047	Butter Milk	48	0.328197	0.327832	0.349811	0.34699	0.350945	0.355839	0.331421	0.328105	0.311898	0.349071	0.261171	0.349955	0.329485	0.34716	0.346826	0.352601	0.335099	0.341316	0.331107	0.319611	0.302171	0.315622	0.344107	0.357929	0.329835	0.332022	0.35731	0.329386	0.363077	0.355946	0.344639	0.36509	0.306243	0.354441	0.338783	0.359927	0.336615	0.350517	0.357849	0.351279	0.333682	0.338079	0.355632	0.359172	0.351685	0.363043
48	SwtPo048	Elume C	49	0.244832	0.223029	0.331869	0.309693	0.329476	0.329938	0.255522	0.333558	0.303448	0.295171	0.314929	0.342514	0.217982	0.322581	0.33288	0.325438	0.313226	0.313245	0.317742	0.307101	0.296187	0.301793	0.219891	0.347933	0.164185	0.327003	0.328205	0.270161	0.326282	0.348163	0.219485	0.35268	0.29451	0.292522	0.219169	0.349798	0.214875	0.325941	0.330444	0.325355	0.321234	0.268207	0.331525	0.348087	0.316739	0.308744
49	SwtPo049	Aluma G	50	0.318525	0.320759	0.338624	0.297199	0.347528	0.348226	0.322665	0.270284	0.333557	0.332704	0.318205	0.372514	0.3318	0.325934	0.344448	0.323554	0.317578	0.330798	0.323208	0.298463	0.325601	0.337067	0.341302	0.384571	0.339366	0.291467	0.334819	0.326314	0.331928	0.334973	0.34552	0.389284	0.353871	0.33046	0.344933	0.387916	0.339187	0.345883	0.33268	0.345107	0.335911	0.320904	0.349317	0.384489	0.351335	0.346295
50	SwtPo050	KWARA	51	0.321982	0.333604	0.353629	0.357037	0.237621	0.306907	0.342578	0.346186	0.354305	0.347804	0.334791	0.35384	0.340518	0.339883	0.266313	0.253394	0.236377	0.237466	0.310946	0.321342	0.354287	0.355636	0.352423	0.363656	0.342291	0.356599	0.322151	0.352396	0.235975	0.321793	0.344223	0.36978	0.343959	0.353714	0.349073	0.369795	0.345906	0.314692	0.3186	0.282671	0.25771	0.347174	0.232912	0.367485	0.367606	0.359002
51	SwtPo051	PYT/05/19	52	0.302448	0.294622	0.326613	0.334599	0.261234	0.271565	0.323423	0.343647	0.33613	0.337246	0.322452	0.335755	0.301358	0.312078	0.301929	0.289597	0.26376	0.263727	0.28486	0.29577	0.32487	0.33239	0.316516	0.348384	0.325956	0.341317	0.285049	0.329856	0.278219	0.297331	0.308646	0.353936	0.339794	0.357608	0.308602	0.35213	0.301324	0.299274	0.281828	0.254091	0.278425	0.307714	0.267329	0.345635	0.353855	0.365379
52	SwtPo052	PYT/25/19	53	0.275677	0.289806	0.310222	0.32642	0.264021	0.268482	0.298913	0.31542	0.320326	0.319172	0.279011	0.318548	0.288252	0.294988	0.284245	0.26147	0.244948	0.257982	0.270099	0.278632	0.313032	0.313835	0.301056	0.33879	0.311102	0.322574	0.276462	0.31114	0.273496	0.288837	0.293784	0.349696	0.314371	0.313152	0.294689	0.348259	0.291927	0.282264	0.274517	0.251205	0.255969	0.296723	0.259954	0.343319	0.339577	0.338955
53	SwtPo053	PYT/86/19	54	0.304564	0.30334	0.334207	0.346628	0.238194	0.303608	0.318795	0.346001	0.342987	0.323331	0.323455	0.336832	0.317172	0.317454	0.272485	0.255147	0.227002	0.234402	0.301926	0.311045	0.338369	0.331387	0.325937	0.343603	0.328881	0.349533	0.312718	0.328336	0.232964	0.312993	0.318225	0.347554	0.341528	0.328985	0.320419	0.348968	0.314673	0.296201	0.310139	0.277725	0.234523	0.33162	0.240874	0.34252	0.341394	0.340916
54	SwtPo054	PYT/37/19	55	0.307273	0.307721	0.318713	0.347219	0.293029	0.28565	0.330487	0.328701	0.347013	0.350375	0.316832	0.348489	0.322058	0.310173	0.308647	0.297085	0.279952	0.273787	0.285021	0.242258	0.33467	0.339406	0.33201	0.356598	0.334591	0.340094	0.251198	0.324893	0.287451	0.307124	0.323667	0.358455	0.351974	0.353775	0.326338	0.358069	0.321311	0.295101	0.248141	0.268689	0.295251	0.313115	0.287774	0.354107	0.363772	0.362144
55	SwtPo055	PYT/76/19	56	0.332532	0.333273	0.3843	0.379728	0.353772	0.347786	0.348842	0.381696	0.341632	0.356515	0.312832	0.133862	0.338802	0.3701	0.37745	0.351269	0.344448	0.339404	0.357977	0.348564	0.336688	0.339015	0.351248	0.127607	0.341964	0.388874	0.370794	0.346735	0.363747	0.362069	0.344005	0.128366	0.331018	0.361946	0.348876	0.127283	0.344569	0.356445	0.368593	0.345924	0.348917	0.354543	0.361133	0.128934	0.379004	0.372294
56	SwtPo056	DAN BOUZA	57	0.319665	0.345582	0.355986	0.347688	0.361148	0.358528	0.251747	0.335829	0.31476	0.245294	0.33169	0.375323	0.347072	0.34764	0.362595	0.337928	0.342523	0.344253	0.343464	0.335458	0.295823	0.301172	0.371992	0.388968	0.3128	0.345792	0.357486	0.346877	0.359102	0.364196	0.363352	0.390541	0.302492	0.245706	0.372936	0.390289	0.357834	0.362001	0.357651	0.353081	0.340711	0.350529	0.360806	0.390455	0.1845	0.258069
57	SwtPo057	Nworie-Ibogolo	58	0.307346	0.341453	0.358278	0.351485	0.353187	0.355746	0.255097	0.342077	0.310356	0.251737	0.326054	0.364815	0.352667	0.346974	0.362063	0.333688	0.328926	0.329962	0.344743	0.338131	0.303461	0.304643	0.36976	0.374216	0.316534	0.358803	0.36477	0.349088	0.354987	0.360718	0.363255	0.376943	0.296178	0.242439	0.367661	0.378238	0.358597	0.373264	0.362074	0.350739	0.340783	0.349747	0.354186	0.378506	0.183763	0.25442
58	SwtPo058	Oyorima B	59	0.313596	0.330574	0.329601	0.339753	0.325767	0.306422	0.334344	0.349862	0.361023	0.354229	0.337135	0.368185	0.327795	0.320659	0.31653	0.308781	0.318647	0.30593	0.150661	0.280531	0.352664	0.359323	0.339797	0.376325	0.345795	0.341305	0.286217	0.334119	0.326622	0.305419	0.326213	0.381075	0.36475	0.361833	0.330499	0.378405	0.325988	0.295694	0.286725	0.301186	0.31949	0.324525	0.314391	0.380819	0.368194	0.367682
59	SwtPo059	Umu SPO 4	60	0.341134	0.327282	0.349139	0.353035	0.356679	0.355676	0.341646	0.331378	0.318045	0.359006	0.276699	0.359792	0.330328	0.346851	0.356445	0.358584	0.35619	0.353674	0.335996	0.325195	0.30718	0.318103	0.344091	0.367613	0.345893	0.335299	0.354854	0.33413	0.374153	0.361713	0.343726	0.370139	0.314853	0.365435	0.344865	0.364189	0.340664	0.356351	0.356246	0.358881	0.354374	0.347372	0.368714	0.366303	0.36396	0.37747
60	SwtPo060	Elume D	61	0.211858	0.11847	0.347	0.291872	0.324109	0.317974	0.223812	0.33389	0.333924	0.337779	0.290496	0.33576	0.112467	0.323508	0.322954	0.321101	0.309859	0.314325	0.303546	0.313113	0.333468	0.335178	0.108588	0.347879	0.220704	0.335301	0.321988	0.210339	0.331097	0.333759	0.112398	0.350524	0.333537	0.344663	0.111526	0.351029	0.109617	0.322836	0.322036	0.315257	0.309241	0.200291	0.332765	0.348117	0.365514	0.356288
61	SwtPo061	Aluma H	62	0.215835	0.117251	0.351581	0.296264	0.32879	0.329684	0.236434	0.35316	0.345594	0.357316	0.301682	0.346849	0.112418	0.336678	0.32732	0.329821	0.321984	0.324665	0.321571	0.319818	0.340692	0.342944	0.100039	0.356045	0.223588	0.345592	0.330554	0.209254	0.34149	0.341598	0.104248	0.357892	0.340233	0.352158	0.100261	0.357127	0.104694	0.325646	0.330285	0.316949	0.321237	0.200248	0.341551	0.353093	0.380841	0.364958
62	SwtPo062	PYT/06/19	63	0.315635	0.307719	0.32463	0.361649	0.293953	0.285674	0.323067	0.35335	0.35077	0.34567	0.318834	0.340464	0.315936	0.311015	0.316035	0.276284	0.299363	0.285959	0.290137	0.309254	0.343486	0.347893	0.325969	0.353509	0.328694	0.346866	0.298567	0.338679	0.310262	0.294248	0.317731	0.357177	0.347326	0.361893	0.31992	0.355298	0.317051	0.28125	0.297269	0.267848	0.271971	0.327514	0.295256	0.354009	0.375625	0.363312
63	SwtPo063	PYT/53/19	64	0.27616	0.234083	0.357467	0.326312	0.339816	0.339237	0.184162	0.348206	0.32406	0.293367	0.309006	0.355408	0.22516	0.348332	0.350099	0.328226	0.331275	0.334112	0.328912	0.325219	0.323318	0.31834	0.23269	0.364216	0.266649	0.351194	0.356428	0.274695	0.352877	0.352209	0.227654	0.369357	0.320341	0.296815	0.230427	0.371185	0.226373	0.34555	0.355488	0.339245	0.326741	0.277314	0.345496	0.366299	0.272391	0.308505
64	SwtPo064	AYT/12/19	65	0.3173	0.315102	0.340049	0.346481	0.309943	0.165435	0.32056	0.349471	0.347234	0.350275	0.334127	0.342873	0.316301	0.32101	0.295157	0.297761	0.296068	0.301982	0.289077	0.30264	0.341512	0.348065	0.33514	0.358289	0.334988	0.347347	0.272812	0.334059	0.310783	0.308717	0.328965	0.353492	0.351152	0.351539	0.330012	0.35473	0.329663	0.278368	0.270528	0.275689	0.291045	0.329908	0.313252	0.352247	0.361947	0.367733
65	SwtPo065	PYT/64/19	66	0.33448	0.328995	0.316749	0.317865	0.355629	0.34634	0.338435	0.303133	0.336401	0.341341	0.324967	0.381264	0.341328	0.31987	0.338207	0.329528	0.325149	0.337767	0.324895	0.292617	0.334139	0.342368	0.35195	0.386261	0.337231	0.31729	0.328786	0.316774	0.338603	0.345684	0.347093	0.391714	0.346533	0.343379	0.348083	0.390344	0.341132	0.353485	0.326729	0.355944	0.334615	0.329162	0.347729	0.390949	0.363305	0.35624
66	SwtPo066	NAS POT 11	67	0.343783	0.356375	0.399734	0.393178	0.365945	0.359081	0.359211	0.395393	0.349421	0.368993	0.317158	0.122096	0.353638	0.391814	0.383228	0.358204	0.347793	0.350085	0.366984	0.369214	0.348089	0.346878	0.364478	0.116043	0.355429	0.39941	0.382052	0.36078	0.372258	0.375568	0.35935	0.115124	0.333374	0.386448	0.369937	0.115759	0.360169	0.368175	0.381176	0.363515	0.354524	0.369422	0.367808	0.116041	0.393287	0.386247
67	SwtPo067	DAN MARADI	68	0.311694	0.350217	0.357895	0.356253	0.361292	0.348612	0.258009	0.34053	0.311729	0.258973	0.329268	0.367421	0.355231	0.349873	0.365831	0.33532	0.334428	0.342978	0.344988	0.342017	0.295437	0.30515	0.375846	0.378311	0.313674	0.349141	0.36096	0.352695	0.357689	0.353223	0.370601	0.378173	0.301556	0.255514	0.375179	0.379228	0.365228	0.362986	0.360914	0.350615	0.340464	0.353347	0.356596	0.377082	0.182432	0.263726
68	SwtPo068	Meghariaonu	69	0.31741	0.324981	0.363595	0.351901	0.346756	0.355101	0.27714	0.329198	0.311692	0.19572	0.334124	0.369848	0.333791	0.354932	0.350893	0.336853	0.325484	0.339838	0.348043	0.335862	0.307343	0.314328	0.350332	0.381658	0.300762	0.352058	0.356718	0.353049	0.352483	0.360069	0.345822	0.383077	0.30003	0.178983	0.350169	0.385315	0.34424	0.356338	0.357645	0.354739	0.328715	0.335769	0.354297	0.381087	0.258597	0.178043
69	SwtPo069	Oyorima C	70	0.332839	0.319259	0.346309	0.340057	0.345933	0.344823	0.328162	0.3195	0.351137	0.345095	0.306524	0.359424	0.31867	0.334292	0.341036	0.341152	0.324346	0.330483	0.328473	0.315387	0.343544	0.35206	0.334931	0.367517	0.33955	0.330937	0.341782	0.240803	0.338954	0.345713	0.329056	0.376887	0.352202	0.346048	0.334189	0.373808	0.329625	0.353252	0.340148	0.341063	0.336121	0.325264	0.344983	0.377267	0.359167	0.34929
70	SwtPo070	Nwa Oyoruma	71	0.312277	0.318774	0.337294	0.345502	0.318959	0.290008	0.340304	0.352385	0.357386	0.354551	0.32794	0.347246	0.316315	0.338231	0.327723	0.305437	0.309546	0.296159	0.289712	0.327392	0.347301	0.353709	0.33413	0.355286	0.339187	0.348628	0.320767	0.332066	0.316489	0.301367	0.327853	0.35462	0.345189	0.366817	0.331159	0.352319	0.324171	0.289749	0.318643	0.290815	0.309067	0.324491	0.306287	0.357854	0.373699	0.366458
71	SwtPo071	PYT/12/19	72	0.266654	0.21693	0.345168	0.314568	0.342005	0.332314	0.2837	0.328464	0.353055	0.344569	0.310004	0.359995	0.215438	0.337531	0.332341	0.340877	0.329364	0.331548	0.319915	0.309026	0.350702	0.355803	0.214488	0.372765	0.278424	0.338386	0.32973	0.224348	0.345131	0.340305	0.211074	0.373805	0.348163	0.339978	0.215904	0.371146	0.214101	0.346352	0.330769	0.336796	0.331711	0.269068	0.347192	0.373517	0.366361	0.357072
72	SwtPo072	PYT/30/19	73	0.310385	0.319334	0.348705	0.358174	0.260267	0.312785	0.324625	0.346338	0.351578	0.346526	0.330935	0.353744	0.323272	0.339572	0.26422	0.232474	0.259117	0.260153	0.312051	0.302182	0.346292	0.349432	0.331401	0.360504	0.336489	0.352359	0.303629	0.333378	0.260174	0.318572	0.326454	0.364576	0.348301	0.345214	0.332966	0.366865	0.321308	0.316487	0.300788	0.292757	0.168176	0.329491	0.257844	0.358372	0.36988	0.361018
73	SwtPo073	AYT/103/19	74	0.315659	0.324446	0.336291	0.338049	0.299306	0.295397	0.341205	0.331857	0.345068	0.3589	0.323044	0.338081	0.327983	0.327026	0.314356	0.278468	0.292148	0.287208	0.279646	0.240073	0.344907	0.346815	0.338993	0.351054	0.342904	0.324338	0.253426	0.334812	0.295539	0.311217	0.334079	0.352073	0.343468	0.360637	0.338575	0.352366	0.33635	0.302527	0.254998	0.292468	0.281889	0.322793	0.296606	0.350772	0.362831	0.373014
74	SwtPo074	PYT/31/19	75	0.34333	0.342259	0.349308	0.293867	0.355123	0.352113	0.344218	0.269987	0.360418	0.351744	0.341512	0.389355	0.34218	0.342631	0.352419	0.353492	0.347799	0.34535	0.337759	0.314612	0.349355	0.348804	0.354074	0.404441	0.344977	0.160345	0.339612	0.33673	0.348578	0.355968	0.354233	0.40282	0.346798	0.350368	0.352828	0.403322	0.352295	0.353986	0.33927	0.361638	0.349818	0.329937	0.360932	0.39579	0.363023	0.362515
75	SwtPo075	GLORIA	76	0.331279	0.357971	0.36247	0.353541	0.363243	0.362286	0.264977	0.346673	0.320034	0.267053	0.325203	0.372195	0.362364	0.357717	0.361688	0.342919	0.349948	0.349462	0.347805	0.340514	0.304401	0.314315	0.373498	0.387539	0.315518	0.356661	0.362305	0.355863	0.372272	0.366479	0.367792	0.386218	0.308077	0.25899	0.377753	0.388395	0.370733	0.37304	0.364566	0.361762	0.350874	0.355236	0.368038	0.387306	0.177337	0.260526
76	SwtPo076	Biakebe	77	0.322659	0.348423	0.358333	0.347683	0.363483	0.352869	0.256237	0.336957	0.310807	0.261905	0.333333	0.377804	0.35051	0.352086	0.361479	0.335253	0.341952	0.346877	0.344647	0.335342	0.299663	0.300254	0.365138	0.390219	0.315455	0.347276	0.357143	0.346365	0.361399	0.357498	0.361447	0.387613	0.305054	0.256055	0.367925	0.386891	0.360521	0.36795	0.358687	0.353248	0.344536	0.349452	0.361074	0.38784	0.184299	0.261429
77	SwtPo077	Nwaonyorima B	78	0.339847	0.335025	0.369048	0.377161	0.359358	0.362451	0.28125	0.346392	0.340455	0.262102	0.305998	0.378647	0.339549	0.361312	0.359816	0.337727	0.33994	0.343721	0.353769	0.352202	0.335826	0.338892	0.35565	0.391294	0.362626	0.359343	0.377855	0.339483	0.357821	0.373408	0.347116	0.388067	0.344024	0.260522	0.3552	0.387593	0.34591	0.367001	0.373508	0.352498	0.343257	0.354161	0.359103	0.38932	0.265673	0.258179
78	SwtPo078	Mekebe A	79	0.299581	0.273659	0.314503	0.332894	0.291853	0.267822	0.317965	0.338134	0.347095	0.349386	0.325711	0.384431	0.282867	0.306438	0.29138	0.267453	0.286667	0.274105	0.287462	0.319928	0.344542	0.343292	0.292032	0.398	0.321686	0.346242	0.280252	0.31262	0.29681	0.286371	0.281353	0.399008	0.345212	0.349961	0.285527	0.399752	0.280812	0.312418	0.27683	0.269275	0.271437	0.303575	0.27691	0.402838	0.366823	0.36086
79	SwtPo079	TIO-JOE	80	0.212079	0.11675	0.346432	0.298353	0.330525	0.322779	0.241664	0.347957	0.346122	0.354262	0.297881	0.345502	0.11087	0.330282	0.328899	0.323248	0.315402	0.323367	0.316906	0.318414	0.34058	0.340624	0.10002	0.361607	0.227482	0.346623	0.326774	0.203726	0.335264	0.336529	0.102586	0.36089	0.336614	0.35137	0.100627	0.35976	0.102589	0.326932	0.325794	0.320037	0.317634	0.197559	0.340126	0.357938	0.380734	0.366459
80	SwtPo080	Aluma B	81	0.286122	0.285895	0.349592	0.143092	0.348417	0.34723	0.314556	0.268037	0.34521	0.347349	0.347417	0.368647	0.292393	0.343704	0.348984	0.346128	0.33038	0.342672	0.329535	0.331147	0.343384	0.342992	0.296892	0.38595	0.317265	0.294626	0.350119	0.318934	0.348845	0.343151	0.297367	0.380511	0.349712	0.350176	0.295019	0.385172	0.294611	0.349519	0.349509	0.344542	0.346926	0.30396	0.351809	0.384853	0.353901	0.365131
81	SwtPo081	King Yay C	82	0.265705	0.268035	0.319169	0.334762	0.288793	0.285067	0.300394	0.321045	0.331278	0.308868	0.294674	0.332622	0.272465	0.305705	0.28523	0.266839	0.274931	0.268895	0.275634	0.292821	0.323302	0.331179	0.284206	0.354256	0.311897	0.329414	0.284384	0.301519	0.299822	0.292145	0.281294	0.358947	0.335274	0.319655	0.282947	0.36041	0.277675	0.284982	0.284534	0.269442	0.276795	0.304131	0.283937	0.354703	0.348222	0.34046
82	SwtPo082	PYT/09/19	83	0.313967	0.326813	0.34607	0.348013	0.245806	0.302575	0.328708	0.344707	0.356367	0.34196	0.338836	0.352418	0.32757	0.33355	0.279326	0.255212	0.240298	0.222501	0.301307	0.307399	0.35503	0.359457	0.33976	0.362664	0.333899	0.358275	0.311538	0.343482	0.240568	0.319117	0.330643	0.362357	0.349164	0.348782	0.335059	0.363515	0.329628	0.320109	0.308617	0.277057	0.247503	0.337402	0.229118	0.360936	0.361835	0.358733
83	SwtPo083	PYT/81/19	84	0.30726	0.299892	0.332775	0.359337	0.277556	0.286632	0.31994	0.343985	0.356518	0.347254	0.326377	0.347801	0.31254	0.322972	0.320424	0.296679	0.262309	0.278288	0.292119	0.313368	0.352863	0.353635	0.329024	0.361914	0.334896	0.346894	0.303458	0.33556	0.274431	0.291167	0.318057	0.364259	0.357225	0.354942	0.319804	0.363807	0.316119	0.272727	0.303224	0.253161	0.288951	0.325919	0.281202	0.358442	0.369565	0.365462
84	SwtPo084	AYT/68/19	85	0.31505	0.322331	0.344704	0.337153	0.311366	0.305626	0.336756	0.348661	0.347167	0.344803	0.329575	0.325588	0.320831	0.329303	0.326943	0.30772	0.312354	0.309354	0.308012	0.315755	0.348375	0.341526	0.336925	0.336128	0.33726	0.346524	0.318509	0.342191	0.323492	0.293738	0.332675	0.337453	0.339382	0.352373	0.332555	0.339924	0.327039	0.302525	0.32007	0.298097	0.317491	0.330086	0.325872	0.33366	0.366968	0.357934
85	SwtPo085	PYT/32/19	86	0.3	0.305173	0.325823	0.325894	0.317965	0.305527	0.323316	0.30067	0.326877	0.328003	0.319052	0.351043	0.307196	0.316422	0.298718	0.311451	0.3024	0.304815	0.268462	0.166555	0.323011	0.330267	0.329879	0.363757	0.320105	0.297984	0.219483	0.313007	0.320856	0.317576	0.321209	0.366755	0.335509	0.334957	0.328054	0.365288	0.319511	0.302757	0.219585	0.30517	0.308694	0.299756	0.31902	0.364865	0.345721	0.353991
86	SwtPo086	DELWIA	87	0.329771	0.355102	0.358177	0.355959	0.366704	0.362535	0.260542	0.343476	0.316959	0.256325	0.344617	0.373397	0.36037	0.354965	0.37611	0.342282	0.348409	0.354615	0.354571	0.338434	0.306535	0.31391	0.375178	0.381014	0.317993	0.358984	0.368073	0.358724	0.369418	0.366074	0.369414	0.38458	0.310929	0.256075	0.376179	0.386438	0.366159	0.371032	0.369097	0.355183	0.352772	0.353088	0.366902	0.386165	0.177155	0.260414
87	SwtPo087	Nworieoma	88	0.33537	0.332223	0.339272	0.336524	0.361309	0.357539	0.327654	0.313301	0.31914	0.350832	0.269413	0.363365	0.343351	0.332929	0.359303	0.345858	0.344766	0.347561	0.332278	0.323864	0.317496	0.3153	0.354994	0.37024	0.34018	0.337435	0.356679	0.340793	0.357822	0.354657	0.351672	0.375843	0.32095	0.357103	0.356077	0.376619	0.352759	0.355078	0.354879	0.346045	0.361676	0.346798	0.365247	0.371918	0.359559	0.367046
88	SwtPo088	Unknown	89	0.339595	0.324907	0.36415	0.368119	0.353042	0.358662	0.284134	0.34516	0.34069	0.261809	0.301385	0.374145	0.338521	0.356793	0.352863	0.341103	0.334802	0.339409	0.344097	0.341565	0.332616	0.342559	0.35545	0.385703	0.354261	0.353547	0.367771	0.337679	0.358082	0.375949	0.345614	0.383926	0.343881	0.261156	0.349341	0.382067	0.343143	0.361469	0.364512	0.348045	0.348431	0.349917	0.357084	0.381927	0.259078	0.263982
89	SwtPo089	Mekebe B	90	0.318561	0.318052	0.35056	0.31344	0.312861	0.317311	0.332482	0.247538	0.356667	0.336374	0.32402	0.357123	0.321745	0.327678	0.323003	0.307085	0.302213	0.304334	0.310633	0.300304	0.352506	0.352392	0.33925	0.373617	0.337566	0.299843	0.307431	0.341256	0.319547	0.324625	0.33501	0.369392	0.351088	0.345289	0.332228	0.371241	0.330043	0.284467	0.311633	0.298605	0.304556	0.318709	0.317724	0.364665	0.366549	0.357976
90	SwtPo090	IRENE	91	0.35595	0.355129	0.388876	0.379614	0.409798	0.389855	0.366826	0.358917	0.386462	0.397735	0.388244	0.366968	0.369318	0.373934	0.402474	0.395372	0.389124	0.397172	0.38646	0.35269	0.376835	0.391998	0.375729	0.379381	0.371781	0.359619	0.389771	0.370933	0.406236	0.399822	0.375629	0.381441	0.397605	0.404278	0.379387	0.382902	0.373435	0.382974	0.391197	0.3921	0.393263	0.362416	0.410082	0.37672	0.394978	0.408117
91	SwtPo091	ACAB-0073	92	0.343973	0.354598	0.393565	0.392335	0.359064	0.353096	0.364098	0.390939	0.346595	0.372984	0.316948	0.126413	0.356189	0.38475	0.384719	0.358306	0.344204	0.34541	0.370902	0.364319	0.340879	0.346345	0.36505	0.117085	0.353886	0.397559	0.379036	0.361639	0.367096	0.369317	0.36009	0.11913	0.339184	0.38171	0.36874	0.118688	0.360664	0.363499	0.378667	0.360149	0.351686	0.367042	0.363719	0.119661	0.393194	0.388192
92	SwtPo092	ACAB-0091	93	0.343634	0.351784	0.37438	0.368088	0.382296	0.383508	0.354762	0.35189	0.375105	0.372957	0.37759	0.380509	0.36365	0.368249	0.378579	0.375	0.367004	0.367512	0.368756	0.336299	0.357528	0.377305	0.375492	0.38541	0.357811	0.337364	0.374028	0.366614	0.378085	0.386275	0.371743	0.391527	0.381666	0.378475	0.375147	0.391244	0.363338	0.370952	0.373737	0.382213	0.376857	0.35709	0.378744	0.385503	0.384016	0.386266
93	SwtPo093	ACAB-00189	94	0.25047	0.185564	0.317963	0.317885	0.300789	0.293983	0.270227	0.33839	0.342136	0.338757	0.305897	0.369726	0.18687	0.311412	0.296821	0.290225	0.299026	0.286788	0.292432	0.313497	0.338897	0.341144	0.186507	0.384431	0.264205	0.339215	0.303774	0.252836	0.313247	0.313169	0.178704	0.387131	0.338653	0.339592	0.183827	0.386624	0.18299	0.316191	0.303896	0.288757	0.283893	0.247078	0.299156	0.387069	0.367039	0.354911
94	SwtPo094	87/0087 X TIO-JOE 478	95	0.254929	0.184599	0.330975	0.308975	0.320743	0.302201	0.273632	0.345731	0.350368	0.348558	0.317591	0.371279	0.184797	0.318462	0.316782	0.302255	0.310314	0.300529	0.292523	0.321093	0.347535	0.33974	0.182482	0.385597	0.271899	0.347718	0.313404	0.262932	0.322708	0.313322	0.180471	0.383714	0.345999	0.354959	0.178356	0.385049	0.180711	0.319039	0.312009	0.298592	0.298593	0.243949	0.313512	0.389424	0.374384	0.364064
95	SwtPo095	87/0087 X TIO-JOE 477	96	0.244601	0.180954	0.335064	0.3223	0.31266	0.295124	0.275027	0.34981	0.347222	0.356559	0.320086	0.364397	0.184093	0.319239	0.311424	0.303025	0.300334	0.293867	0.296349	0.311505	0.3429	0.346905	0.182491	0.379577	0.260933	0.346704	0.302684	0.25261	0.313025	0.307572	0.182493	0.382254	0.337887	0.355959	0.178736	0.380055	0.179121	0.319375	0.301536	0.289538	0.303145	0.247201	0.307119	0.383197	0.37784	0.369806
96	SwtPo096	87/0087 X TIO-JOE 534	97	0.337807	0.344378	0.221551	0.34904	0.34192	0.323853	0.350995	0.336387	0.363485	0.373505	0.341843	0.381096	0.345882	0.224525	0.346579	0.33554	0.337463	0.325299	0.313524	0.329456	0.367708	0.366355	0.361599	0.394358	0.348877	0.350423	0.3357	0.356676	0.350869	0.290802	0.356082	0.396408	0.359974	0.377393	0.360542	0.395597	0.353747	0.33048	0.335329	0.319283	0.334108	0.34427	0.336742	0.394443	0.37881	0.382404
97	SwtPo097	Nwa Oyorima x TIO-JOE 494	98	0.301721	0.290785	0.227553	0.337387	0.316677	0.286895	0.320393	0.327732	0.344671	0.34401	0.311598	0.372103	0.305028	0.223572	0.300571	0.285009	0.294627	0.297732	0.2885	0.308697	0.343872	0.338172	0.313804	0.384173	0.328029	0.335439	0.299695	0.316988	0.306962	0.296883	0.311565	0.382476	0.348058	0.344663	0.311571	0.381289	0.310103	0.311656	0.297422	0.284874	0.297636	0.312898	0.298354	0.386088	0.352003	0.361119
98	SwtPo098	Nwa Oyorima x TIO-JOE 531	99	0.317475	0.309294	0.231601	0.348294	0.321409	0.292138	0.329268	0.336612	0.346599	0.354383	0.32256	0.384924	0.313999	0.23408	0.316806	0.298803	0.304802	0.3057	0.300185	0.322628	0.343629	0.350491	0.322095	0.404013	0.326918	0.340046	0.30913	0.324321	0.316914	0.318358	0.319585	0.397746	0.350722	0.3524	0.319644	0.396301	0.316769	0.323676	0.309199	0.296354	0.301676	0.319173	0.309547	0.39786	0.363385	0.367688
99	SwtPo099	Nwa Oyorima x TIO-JOE 440	100	0.343869	0.334931	0.354191	0.338963	0.374801	0.359488	0.333042	0.323367	0.35443	0.356914	0.33349	0.368887	0.344332	0.341574	0.364701	0.349663	0.343996	0.361888	0.335964	0.313645	0.336722	0.359953	0.358163	0.3843	0.350229	0.309673	0.356394	0.342427	0.362271	0.371259	0.350834	0.384696	0.360194	0.358439	0.35509	0.383347	0.347655	0.357082	0.355415	0.35574	0.359655	0.332065	0.371542	0.379863	0.367813	0.365072
100	SwtPo100	ACAB-0048	101	0.326619	0.36142	0.370153	0.354072	0.370196	0.36523	0.268284	0.346532	0.317288	0.261316	0.348847	0.384517	0.368996	0.369591	0.374246	0.343845	0.360424	0.359722	0.353288	0.343467	0.310236	0.316505	0.382993	0.396417	0.323955	0.354423	0.368093	0.361231	0.372238	0.362641	0.373895	0.395696	0.309804	0.258205	0.38578	0.39489	0.372852	0.371262	0.366798	0.359071	0.360693	0.362381	0.369591	0.393693	0.174105	0.262301
101	SwtPo101	SOLO 1	102	0.333271	0.342256	0.392157	0.382772	0.356926	0.346424	0.360151	0.387116	0.333471	0.364404	0.309035	0.127492	0.340627	0.378788	0.380409	0.346817	0.344016	0.339291	0.367025	0.363371	0.33287	0.339327	0.355032	0.121741	0.344909	0.390818	0.384068	0.350953	0.366813	0.365333	0.347362	0.12215	0.331242	0.375995	0.357244	0.12064	0.349434	0.359955	0.385306	0.35791	0.348282	0.361826	0.361264	0.125535	0.386924	0.383107
102	SwtPo102	ACAB-0065	103	0.334048	0.341626	0.38821	0.383468	0.352054	0.351076	0.345012	0.386315	0.343786	0.358989	0.31157	0.129621	0.341223	0.373144	0.377684	0.339045	0.332265	0.338745	0.361506	0.348766	0.342038	0.342145	0.353954	0.123537	0.351279	0.390458	0.371981	0.350846	0.359706	0.367684	0.343816	0.126421	0.333515	0.374116	0.354759	0.122662	0.351682	0.354344	0.372302	0.357532	0.34214	0.363509	0.361519	0.126688	0.387114	0.377816
103	SwtPo103	ACAB-00160	104	0.34	0.352592	0.345362	0.292131	0.367524	0.360962	0.33734	0.274389	0.357243	0.353528	0.352856	0.393907	0.354321	0.334316	0.363302	0.34311	0.346753	0.35276	0.334155	0.33184	0.354988	0.361504	0.364157	0.407042	0.357501	0.286945	0.354301	0.352459	0.355917	0.333985	0.360793	0.40866	0.370886	0.356939	0.364871	0.410656	0.359682	0.354609	0.354541	0.349084	0.354094	0.342385	0.365342	0.403978	0.372862	0.366818
104	SwtPo104	ACAB-00172	105	0.257038	0.189407	0.332823	0.313011	0.298382	0.287691	0.278192	0.338749	0.336507	0.33581	0.299162	0.347391	0.190198	0.312004	0.298303	0.285169	0.285886	0.289747	0.29011	0.310321	0.333955	0.326851	0.189737	0.363115	0.269201	0.338076	0.297772	0.253794	0.307389	0.315347	0.189886	0.366791	0.334039	0.347715	0.189137	0.367108	0.189402	0.308952	0.296065	0.279928	0.286967	0.251293	0.299614	0.364545	0.369594	0.360209
105	SwtPo105	87/0087 X TIO-JOE 491	106	0.25738	0.182858	0.332049	0.307577	0.318831	0.300756	0.271592	0.345666	0.351241	0.350886	0.321168	0.371514	0.183162	0.317213	0.316523	0.30576	0.312146	0.301427	0.291724	0.324181	0.34594	0.340613	0.182161	0.387595	0.268953	0.347471	0.314642	0.262753	0.323114	0.315144	0.178276	0.386163	0.344988	0.352552	0.17758	0.387904	0.180522	0.321807	0.314222	0.295947	0.300664	0.24208	0.313096	0.390309	0.374099	0.366224
106	SwtPo106	87/0087 X TIO-JOE 497	107	0.26093	0.184594	0.338084	0.317696	0.312516	0.29469	0.273504	0.349751	0.341096	0.350602	0.311045	0.371189	0.181685	0.323357	0.306605	0.296927	0.301735	0.294638	0.302349	0.317226	0.332884	0.342531	0.180582	0.385035	0.267482	0.349142	0.302296	0.253317	0.311804	0.314751	0.182148	0.38695	0.341981	0.348205	0.181182	0.386572	0.179351	0.319972	0.301282	0.298509	0.289435	0.24129	0.307448	0.387188	0.375681	0.360739
107	SwtPo107	87/0087 X TIO-JOE 472	108	0.248848	0.180772	0.314881	0.312681	0.30436	0.287919	0.272875	0.336109	0.333968	0.335619	0.302421	0.35323	0.184682	0.305	0.30849	0.290121	0.289712	0.282227	0.286268	0.311034	0.326694	0.331419	0.184654	0.370279	0.26942	0.344305	0.305934	0.249121	0.310309	0.306427	0.185663	0.369255	0.342238	0.338452	0.182632	0.369447	0.179284	0.317603	0.304428	0.282101	0.292174	0.246087	0.298488	0.368736	0.366374	0.353934
108	SwtPo108	Nwa Oyorima x TIO-JOE 397	109	0.347841	0.357232	0.402568	0.395765	0.367573	0.357417	0.360802	0.396092	0.352261	0.368903	0.328095	0.125325	0.360525	0.390909	0.385273	0.356262	0.350699	0.34965	0.370229	0.366825	0.348837	0.348469	0.368321	0.116179	0.356309	0.400744	0.38522	0.361518	0.371901	0.371973	0.359858	0.118246	0.345025	0.384796	0.369811	0.11846	0.364436	0.367749	0.384823	0.363452	0.357039	0.368439	0.367955	0.120417	0.395312	0.389711
109	SwtPo109	Nwa Oyorima x TIO-JOE 532	110	0.306842	0.30615	0.234565	0.334384	0.313787	0.285914	0.31629	0.332843	0.34149	0.346397	0.318837	0.382592	0.307315	0.23457	0.307478	0.298118	0.296784	0.300307	0.294947	0.319588	0.337347	0.348745	0.314775	0.396211	0.323429	0.331574	0.301791	0.319319	0.31287	0.31009	0.311803	0.391598	0.34997	0.340071	0.313982	0.391676	0.310744	0.318169	0.299766	0.289689	0.298829	0.31502	0.302985	0.392443	0.352907	0.357204
110	SwtPo110	Nwa Oyorima x TIO-JOE 448	111	0.331542	0.344216	0.33967	0.342446	0.359002	0.341357	0.335611	0.327405	0.350014	0.353751	0.343376	0.373489	0.344023	0.334095	0.354437	0.353195	0.346091	0.354814	0.326631	0.312831	0.34083	0.342211	0.357973	0.381007	0.34069	0.33637	0.335442	0.342609	0.363089	0.360396	0.353436	0.381517	0.363577	0.357638	0.354215	0.386676	0.353584	0.335842	0.336259	0.347135	0.349501	0.340816	0.358275	0.381717	0.378568	0.368267
111	SwtPo111	ACAB-002	112	0.347315	0.345788	0.37824	0.369717	0.399664	0.379977	0.362117	0.342978	0.375	0.379341	0.370332	0.358039	0.36183	0.363468	0.394586	0.380531	0.372016	0.380161	0.372831	0.348417	0.363085	0.385836	0.365394	0.371824	0.365778	0.34882	0.382407	0.358873	0.396332	0.388943	0.367227	0.376359	0.391103	0.38615	0.370191	0.377467	0.36537	0.377263	0.382306	0.378924	0.37749	0.355857	0.398232	0.372624	0.392372	0.388875
112	SwtPo112	ACAB-0046	113	0.298553	0.302713	0.313523	0.28921	0.340392	0.325511	0.313706	0.252353	0.338824	0.324354	0.312879	0.352545	0.314229	0.314943	0.326891	0.312962	0.31126	0.327427	0.317134	0.284714	0.323152	0.333882	0.33269	0.366807	0.319458	0.287826	0.318579	0.313573	0.32248	0.330047	0.325064	0.362833	0.334328	0.340593	0.324872	0.368389	0.319643	0.328004	0.315227	0.336565	0.315243	0.314192	0.342578	0.363608	0.350647	0.352515
113	SwtPo113	NAS POT 12	114	0.343728	0.352	0.379129	0.367394	0.365052	0.371448	0.34071	0.352076	0.377766	0.359521	0.368918	0.378368	0.350536	0.377611	0.371085	0.3685	0.3493	0.366957	0.358482	0.335859	0.365539	0.375069	0.364405	0.38834	0.363678	0.352706	0.374893	0.36254	0.356977	0.384766	0.361826	0.387155	0.381231	0.368695	0.361203	0.387409	0.353959	0.365536	0.37591	0.369856	0.360048	0.356348	0.377477	0.385945	0.385644	0.374854
114	SwtPo114	ACAB-0086	115	0.337214	0.350033	0.325624	0.305355	0.374495	0.356873	0.358431	0.279989	0.360785	0.376243	0.372951	0.391421	0.363832	0.316272	0.363986	0.361666	0.351562	0.357633	0.334113	0.304837	0.359322	0.356259	0.373576	0.398685	0.355553	0.298707	0.342355	0.351838	0.365572	0.354558	0.371839	0.398881	0.370584	0.376511	0.371657	0.398288	0.370276	0.350399	0.343067	0.346057	0.366208	0.34232	0.369733	0.392421	0.374248	0.385497
115	SwtPo115	ACAB-00161	116	0.32741	0.340204	0.318542	0.304304	0.371389	0.349745	0.350164	0.277966	0.354406	0.371106	0.362733	0.383227	0.354478	0.307634	0.357236	0.354189	0.34725	0.352795	0.32318	0.302959	0.34678	0.35338	0.364957	0.388654	0.341663	0.297094	0.330418	0.344479	0.363625	0.351979	0.359021	0.39136	0.360906	0.373335	0.365389	0.392432	0.354826	0.336045	0.331928	0.349516	0.362245	0.335914	0.370543	0.38661	0.37443	0.376784
116	SwtPo116	ACAB-00174	117	0.2499	0.183509	0.321275	0.31239	0.3	0.277863	0.26696	0.331455	0.328207	0.338077	0.302098	0.351705	0.189164	0.306282	0.301433	0.283661	0.288996	0.286418	0.285834	0.309473	0.321498	0.330213	0.185263	0.368998	0.265848	0.335806	0.287538	0.254319	0.308132	0.301756	0.18433	0.371212	0.332551	0.336071	0.183199	0.371473	0.184944	0.312569	0.287091	0.274783	0.277073	0.244956	0.300298	0.369941	0.357421	0.356501
117	SwtPo117	87/0087 X TIO-JOE 480	118	0.246162	0.195645	0.328852	0.316867	0.315139	0.303279	0.274624	0.346219	0.346774	0.350945	0.3156	0.371335	0.192255	0.318806	0.310486	0.304845	0.301866	0.30047	0.295635	0.315724	0.347997	0.339416	0.188913	0.38724	0.27606	0.344154	0.308984	0.261179	0.314437	0.313546	0.189023	0.389622	0.35271	0.351197	0.184508	0.387805	0.187804	0.321877	0.308956	0.301351	0.296998	0.252699	0.310097	0.390086	0.369139	0.367227
118	SwtPo118	87/0087 X TIO-JOE 498	119	0.320711	0.310488	0.226948	0.346903	0.321041	0.306472	0.34027	0.338684	0.364146	0.369048	0.336342	0.396061	0.311355	0.225933	0.326791	0.307977	0.306461	0.305282	0.293128	0.330087	0.361564	0.364532	0.323156	0.409401	0.339485	0.347942	0.314438	0.329043	0.322884	0.306049	0.317122	0.410038	0.360622	0.367827	0.319307	0.406323	0.314985	0.33028	0.312809	0.297764	0.300982	0.325368	0.309941	0.409993	0.38011	0.378341
119	SwtPo119	Nwa Oyorima x TIO-JOE 455	120	0.299459	0.303644	0.214248	0.336842	0.317088	0.301145	0.322016	0.3256	0.340006	0.346715	0.311845	0.362289	0.306877	0.215923	0.311918	0.290892	0.298875	0.29402	0.287955	0.316502	0.332565	0.343447	0.316342	0.378937	0.329825	0.341068	0.306896	0.317101	0.315185	0.299815	0.313343	0.376026	0.342555	0.350062	0.317458	0.378702	0.308803	0.314092	0.304244	0.292266	0.287252	0.321664	0.304406	0.377961	0.355899	0.358837
120	SwtPo120	Nwa Oyorima x TIO-JOE 495	121	0.321801	0.323638	0.242807	0.344383	0.296015	0.330248	0.342535	0.340941	0.359443	0.357043	0.338417	0.372831	0.342372	0.247315	0.307463	0.296798	0.288026	0.290295	0.315563	0.328724	0.353246	0.355054	0.349909	0.387461	0.342655	0.351994	0.33103	0.339862	0.295082	0.328548	0.33829	0.386864	0.358816	0.355769	0.345833	0.383763	0.340391	0.325637	0.330349	0.310985	0.292018	0.344343	0.29159	0.382703	0.365217	0.365351
121	SwtPo121	Nwa Oyorima x TIO-JOE 533	122	0.315769	0.300545	0.231984	0.340755	0.323077	0.302613	0.329127	0.340731	0.343286	0.356232	0.324576	0.382173	0.313491	0.230713	0.322047	0.306396	0.31044	0.32133	0.296762	0.335174	0.341994	0.346473	0.315032	0.397263	0.327077	0.344942	0.303297	0.327404	0.324397	0.305695	0.309023	0.398195	0.353875	0.357082	0.310664	0.395625	0.306213	0.326645	0.303737	0.302148	0.304085	0.327595	0.319786	0.397942	0.365394	0.370171
122	SwtPo122	Nwa Oyorima x TIO-JOE 450	123	0.342278	0.338164	0.376167	0.367508	0.39024	0.368805	0.344979	0.344305	0.365013	0.380751	0.365842	0.345437	0.347872	0.358459	0.383056	0.371015	0.364944	0.37357	0.36713	0.337227	0.358007	0.373227	0.36063	0.353975	0.357442	0.353745	0.368302	0.350032	0.384016	0.382925	0.358998	0.361481	0.388746	0.384456	0.36428	0.3609	0.355875	0.374169	0.367042	0.373395	0.370992	0.349775	0.389255	0.357597	0.393777	0.397393
123	SwtPo123	ACAB-0039	124	0.337864	0.340909	0.377562	0.376533	0.357711	0.360951	0.33791	0.361522	0.364849	0.370573	0.357725	0.328028	0.342712	0.365229	0.352424	0.350327	0.340948	0.350284	0.3535	0.345206	0.37098	0.367372	0.356372	0.338675	0.35448	0.360849	0.368854	0.350408	0.359929	0.373291	0.350249	0.339407	0.374386	0.375037	0.357856	0.340468	0.353983	0.353322	0.367477	0.353715	0.350712	0.356294	0.363261	0.334769	0.385832	0.381856
124	SwtPo124	ACAB-0018	125	0.311434	0.308818	0.33463	0.357496	0.323119	0.304489	0.308191	0.341263	0.335993	0.310449	0.320568	0.364501	0.319697	0.334228	0.3172	0.300888	0.312331	0.311221	0.310437	0.323879	0.329837	0.332029	0.333496	0.3759	0.317141	0.344499	0.318427	0.328104	0.323746	0.321189	0.324367	0.38264	0.330597	0.307571	0.329692	0.380782	0.319631	0.331305	0.31522	0.312801	0.30849	0.328383	0.322097	0.37995	0.313822	0.311865
125	SwtPo125	Namanga x Umu SPO3 516	126	0.348029	0.355322	0.39523	0.392449	0.360198	0.352584	0.359351	0.384722	0.348599	0.366577	0.320126	0.1288	0.357461	0.381757	0.38254	0.356328	0.343584	0.345954	0.365137	0.361051	0.346825	0.349041	0.367232	0.118324	0.356793	0.395263	0.378971	0.364094	0.367681	0.377691	0.361164	0.119098	0.337497	0.378568	0.369638	0.120512	0.361947	0.365158	0.37863	0.35776	0.355215	0.370698	0.364892	0.122721	0.391803	0.385969
126	SwtPo126	ACAB-0087	127	0.327283	0.342513	0.322549	0.301527	0.369867	0.351573	0.349433	0.276677	0.354722	0.376857	0.36403	0.383945	0.356056	0.312277	0.357321	0.356604	0.345005	0.346212	0.323641	0.301142	0.353192	0.354137	0.366809	0.389915	0.344762	0.291657	0.328593	0.344945	0.360404	0.351017	0.364778	0.390397	0.362775	0.37739	0.367563	0.393645	0.36473	0.33577	0.32788	0.344823	0.362881	0.341212	0.364393	0.387436	0.376364	0.384625
127	SwtPo127	ACAB-00159	128	0.344715	0.347032	0.375189	0.366308	0.383244	0.379891	0.358454	0.358177	0.382353	0.381376	0.378323	0.381225	0.364664	0.361515	0.378021	0.372271	0.368768	0.369119	0.362328	0.337442	0.374784	0.384615	0.369899	0.387864	0.358205	0.335054	0.374586	0.363033	0.383153	0.385362	0.369998	0.390265	0.380885	0.382588	0.371294	0.387503	0.364082	0.369336	0.374501	0.379523	0.373501	0.353214	0.379745	0.390317	0.385978	0.387914
128	SwtPo128	ACAB-00170	129	0.244159	0.18568	0.316882	0.318193	0.305401	0.290939	0.264431	0.339143	0.33994	0.329648	0.300834	0.353414	0.186558	0.30452	0.299535	0.289967	0.287671	0.292625	0.296459	0.315654	0.335955	0.334948	0.191121	0.371938	0.263069	0.339079	0.301114	0.255944	0.306794	0.303841	0.191647	0.367186	0.324613	0.338079	0.188795	0.367201	0.187516	0.309754	0.300777	0.285293	0.275493	0.24237	0.30384	0.369593	0.350282	0.351392
129	SwtPo129	87/0087 X TIO-JOE 489	130	0.270307	0.182165	0.338938	0.314741	0.307437	0.295364	0.278651	0.34896	0.346388	0.35475	0.319647	0.37381	0.18242	0.329545	0.304172	0.298922	0.308457	0.298839	0.296923	0.321102	0.343921	0.342224	0.180386	0.386129	0.272016	0.347232	0.29994	0.258382	0.322875	0.322208	0.181563	0.386756	0.347733	0.357454	0.17713	0.384521	0.180069	0.320513	0.298453	0.293785	0.3	0.249522	0.30736	0.391356	0.376763	0.369866
130	SwtPo130	87/0087 X TIO-JOE 481	131	0.333451	0.339587	0.227314	0.3545	0.345155	0.3212	0.342036	0.342318	0.363256	0.372627	0.352124	0.378896	0.343915	0.231992	0.352984	0.334487	0.3355	0.33415	0.312961	0.339493	0.367812	0.370518	0.3534	0.391198	0.352317	0.349156	0.341878	0.349315	0.346456	0.300483	0.348578	0.393696	0.365144	0.370152	0.354953	0.394049	0.346434	0.320225	0.340131	0.31539	0.337574	0.337586	0.342812	0.388716	0.375232	0.378682
131	SwtPo131	Nwa Oyorima x TIO-JOE 456	132	0.336086	0.343901	0.229626	0.3444	0.346846	0.329632	0.360283	0.339628	0.371561	0.365012	0.35016	0.382791	0.354921	0.228092	0.353522	0.345833	0.335714	0.337229	0.319119	0.342441	0.371933	0.371834	0.362605	0.395856	0.352832	0.348602	0.343049	0.362903	0.347444	0.301998	0.358393	0.394647	0.360793	0.366835	0.362708	0.392826	0.355251	0.335436	0.343141	0.332843	0.343534	0.347142	0.343228	0.392954	0.375709	0.375118
132	SwtPo132	Nwa Oyorima x TIO-JOE 467	133	0.325702	0.340757	0.229381	0.361215	0.3448	0.317579	0.344366	0.340392	0.36214	0.360373	0.335331	0.376387	0.339807	0.229213	0.342677	0.334125	0.326892	0.320651	0.306222	0.331169	0.359758	0.363307	0.353401	0.385074	0.344993	0.356666	0.336707	0.350494	0.338214	0.318225	0.348747	0.389162	0.35814	0.360345	0.352673	0.386451	0.346706	0.320611	0.333036	0.311583	0.328879	0.340374	0.336035	0.385183	0.373655	0.374238
133	SwtPo133	Nwa Oyorima x TIO-JOE 468	134	0.325142	0.333838	0.23065	0.362373	0.342149	0.316557	0.338504	0.347738	0.356407	0.371555	0.333125	0.382213	0.34451	0.233677	0.33342	0.334711	0.326911	0.324172	0.312424	0.337019	0.354388	0.362393	0.348439	0.395204	0.342766	0.356655	0.328989	0.351716	0.335382	0.323143	0.342782	0.396516	0.361293	0.361135	0.347718	0.392791	0.342404	0.309547	0.327594	0.312258	0.327478	0.333947	0.335138	0.394178	0.366369	0.371036
134	SwtPo134	Nwa Oyorima x TIO-JOE 400	135	0.355852	0.356086	0.379649	0.379373	0.401756	0.383662	0.359357	0.356045	0.383408	0.39624	0.377252	0.355997	0.372011	0.365711	0.400884	0.392088	0.383641	0.389129	0.382371	0.350382	0.369488	0.384137	0.377499	0.371845	0.373482	0.358958	0.38481	0.368297	0.397821	0.393461	0.377692	0.372715	0.395745	0.397063	0.379323	0.376148	0.372416	0.382971	0.386588	0.386677	0.384164	0.365995	0.400221	0.372198	0.395708	0.40493
135	SwtPo135	ACAB-0045	136	0.339673	0.342293	0.371572	0.362026	0.35879	0.364286	0.333805	0.359935	0.367489	0.348845	0.363675	0.363273	0.341279	0.367109	0.370058	0.358318	0.342009	0.359322	0.352528	0.331861	0.364594	0.369849	0.353906	0.376458	0.357357	0.349287	0.370431	0.355399	0.352624	0.375279	0.353177	0.378683	0.376843	0.359495	0.352962	0.377749	0.34958	0.361467	0.370772	0.357642	0.353017	0.347174	0.370726	0.376458	0.381779	0.368799
136	SwtPo136	ACAB-0078	137	0.325638	0.328391	0.375326	0.362081	0.351378	0.344292	0.318629	0.36174	0.32852	0.311183	0.327376	0.249176	0.335598	0.369897	0.361053	0.338152	0.333774	0.329933	0.350357	0.349029	0.322368	0.324832	0.351112	0.248665	0.323544	0.357782	0.363982	0.34491	0.350869	0.371003	0.34515	0.247293	0.3243	0.320726	0.355657	0.248111	0.340932	0.353829	0.363458	0.344524	0.347571	0.3485	0.35387	0.249364	0.319956	0.32128
137	SwtPo137	Namanga x TIO-JOE	138	0.330079	0.361774	0.362668	0.356936	0.355556	0.342356	0.353803	0.348695	0.365618	0.355263	0.363411	0.297266	0.359758	0.352452	0.355857	0.335983	0.342105	0.340569	0.336908	0.328468	0.360105	0.355523	0.37172	0.308539	0.353495	0.357054	0.345503	0.353349	0.359946	0.354816	0.369051	0.30566	0.366675	0.368127	0.368608	0.306221	0.367514	0.34012	0.34502	0.348708	0.338345	0.354444	0.354497	0.301085	0.376719	0.368772
138	SwtPo138	ACAB-0082	139	0.341008	0.343679	0.353266	0.349112	0.369379	0.356181	0.312714	0.336209	0.350556	0.300761	0.348214	0.388196	0.353293	0.353765	0.366188	0.352741	0.353093	0.360178	0.348958	0.341384	0.340729	0.348191	0.361025	0.393933	0.347441	0.333091	0.365856	0.34884	0.365079	0.360719	0.358746	0.395552	0.35359	0.302971	0.357812	0.399576	0.349854	0.361171	0.363626	0.360382	0.360565	0.339281	0.367481	0.395373	0.307351	0.301421
139	SwtPo139	ACAB-00163	140	0.318718	0.31165	0.332602	0.286587	0.347693	0.337641	0.324631	0.268999	0.340835	0.336461	0.336002	0.376397	0.316059	0.323262	0.351718	0.33876	0.327296	0.338626	0.311317	0.315142	0.329241	0.343954	0.338585	0.397317	0.335796	0.2782	0.341659	0.332932	0.344097	0.323074	0.33239	0.392334	0.352993	0.337878	0.334273	0.396653	0.328326	0.354405	0.341747	0.336213	0.328834	0.324071	0.35461	0.387472	0.360338	0.352059
140	SwtPo140	ACAB-00174(2)	141	0.253475	0.190595	0.319095	0.30512	0.300867	0.286052	0.267342	0.325815	0.329207	0.325654	0.307146	0.348302	0.190307	0.301327	0.303054	0.280992	0.2848	0.281618	0.284087	0.300503	0.327114	0.333215	0.190217	0.363585	0.271733	0.33795	0.292737	0.250922	0.306269	0.303913	0.1875	0.366366	0.335415	0.336476	0.187741	0.365526	0.181344	0.320459	0.291059	0.280189	0.278467	0.246573	0.295906	0.367066	0.355099	0.345756
141	SwtPo141	87/0087 X TIO-JOE 4742	142	0.256916	0.185123	0.335801	0.319178	0.315161	0.301625	0.272056	0.344756	0.354041	0.34443	0.319749	0.373521	0.18412	0.320276	0.312319	0.296983	0.302179	0.29138	0.304161	0.331397	0.350886	0.350439	0.185705	0.389876	0.27983	0.350755	0.314141	0.257452	0.316866	0.313811	0.187543	0.390011	0.356806	0.348088	0.181703	0.386935	0.184697	0.314103	0.311201	0.291301	0.297063	0.25	0.304744	0.393017	0.369387	0.363903
142	SwtPo142	87/0087 X TIO-JOE 484	143	0.339299	0.334316	0.227904	0.349303	0.352597	0.323203	0.338592	0.33663	0.35697	0.364708	0.331296	0.392154	0.34342	0.229417	0.346173	0.33058	0.345544	0.329977	0.326776	0.332365	0.350528	0.358228	0.356951	0.398538	0.348023	0.333493	0.338455	0.351338	0.35095	0.294269	0.353535	0.401666	0.357143	0.363198	0.354805	0.397943	0.354457	0.330301	0.338401	0.321296	0.334751	0.3417	0.338469	0.399011	0.372686	0.375271
143	SwtPo143	Nwa Oyorima x TIO-JOE 439	144	0.320918	0.338715	0.229865	0.35143	0.338807	0.319456	0.338416	0.34649	0.361281	0.368812	0.344482	0.3712	0.343315	0.233343	0.337188	0.337987	0.320488	0.324826	0.317028	0.328576	0.359298	0.365947	0.348832	0.380262	0.341416	0.347621	0.336665	0.349007	0.332965	0.315326	0.342206	0.38389	0.366093	0.371178	0.346044	0.382669	0.34364	0.316832	0.336036	0.308607	0.332499	0.340365	0.329187	0.375776	0.371814	0.379358
144	SwtPo144	Nwa Oyorima x TIO-JOE 399	145	0.333091	0.356021	0.253441	0.361045	0.354869	0.348538	0.329068	0.342928	0.347307	0.320913	0.334204	0.395316	0.351783	0.251941	0.353463	0.343141	0.342013	0.345767	0.342261	0.339516	0.339733	0.350461	0.360437	0.410543	0.328409	0.343871	0.354635	0.361772	0.355924	0.35768	0.358256	0.408418	0.341396	0.322007	0.360241	0.410846	0.355006	0.35653	0.350033	0.347084	0.35111	0.341765	0.35863	0.404541	0.317577	0.324788
145	SwtPo145	Nwa Oyorima x TIO-JOE 454	146	0.325983	0.328633	0.225508	0.350999	0.332666	0.312282	0.339977	0.344479	0.359002	0.375	0.335035	0.373205	0.341577	0.227703	0.341736	0.328503	0.322066	0.324706	0.314913	0.333909	0.352257	0.355089	0.348063	0.386145	0.339205	0.344206	0.33715	0.349338	0.335833	0.323768	0.344349	0.387274	0.356268	0.367822	0.347325	0.382124	0.340519	0.321328	0.336502	0.315025	0.333282	0.339406	0.335349	0.380897	0.366433	0.379863
146	SwtPo146	Nwa Oyorima x TIO-JOE 401	147	0.343798	0.339814	0.361733	0.345945	0.381471	0.370533	0.343414	0.329664	0.373662	0.367285	0.358851	0.383347	0.351658	0.348237	0.368778	0.36557	0.356667	0.378277	0.346605	0.3296	0.354959	0.374404	0.364961	0.38885	0.357821	0.320715	0.363689	0.358856	0.377579	0.377241	0.358749	0.39309	0.37045	0.37066	0.366505	0.389787	0.35574	0.369467	0.365646	0.360999	0.367937	0.340875	0.383387	0.386198	0.377528	0.380142
147	SwtPo147	ACAB-0042	148	0.350158	0.343281	0.378445	0.37041	0.402842	0.379213	0.357583	0.355095	0.383684	0.390159	0.371616	0.362667	0.364911	0.369825	0.39879	0.388399	0.381824	0.392258	0.377998	0.341434	0.369373	0.38803	0.372672	0.375988	0.369119	0.357998	0.383159	0.363912	0.402125	0.390464	0.369123	0.375512	0.396614	0.392547	0.372634	0.376998	0.365405	0.379581	0.382953	0.382091	0.385393	0.36134	0.399691	0.371446	0.392933	0.399762
148	SwtPo148	ACAB-0079	149	0.30137	0.30967	0.32845	0.341489	0.322447	0.314456	0.301171	0.33793	0.338915	0.303347	0.322529	0.36921	0.315203	0.328581	0.329451	0.300851	0.302042	0.299966	0.309653	0.320014	0.325917	0.329545	0.327177	0.390328	0.312256	0.337303	0.325974	0.323355	0.319873	0.313235	0.322689	0.389035	0.325089	0.293609	0.328352	0.388786	0.316448	0.335469	0.323077	0.314256	0.305265	0.32839	0.316173	0.390167	0.31447	0.30256
149	SwtPo149	Namanga x Umu SPO3 518	150	0.332891	0.328772	0.366702	0.35604	0.369355	0.355562	0.336026	0.355539	0.368557	0.374775	0.356778	0.356666	0.338513	0.360101	0.357614	0.338887	0.347458	0.354961	0.342253	0.338519	0.359769	0.367102	0.34653	0.368798	0.35797	0.346703	0.362049	0.333511	0.365316	0.373632	0.345867	0.375788	0.376931	0.37362	0.34955	0.376356	0.340154	0.346288	0.364146	0.348221	0.352324	0.338803	0.368355	0.369428	0.385791	0.385618
150	SwtPo150	ACAB-0067	151	0.32482	0.347339	0.301522	0.337271	0.368876	0.339694	0.341976	0.331076	0.343742	0.350683	0.333673	0.35545	0.349399	0.295773	0.367092	0.346953	0.351543	0.351335	0.3298	0.311063	0.333053	0.337724	0.360361	0.366046	0.34303	0.33801	0.333514	0.347991	0.363755	0.33418	0.352253	0.367143	0.337965	0.361442	0.360304	0.365364	0.352877	0.343523	0.333442	0.340436	0.352317	0.344617	0.361259	0.361433	0.354732	0.368988
151	SwtPo151	ACAB-00154	152	0.252686	0.194995	0.323037	0.316821	0.305394	0.296493	0.268158	0.343188	0.341265	0.349022	0.30309	0.355042	0.190863	0.315669	0.312058	0.292265	0.292366	0.299551	0.303318	0.324924	0.340311	0.329147	0.191962	0.377217	0.277266	0.349811	0.300194	0.258471	0.315817	0.305863	0.191572	0.37546	0.334878	0.342668	0.191587	0.373675	0.188804	0.324164	0.298711	0.294737	0.288658	0.250319	0.300255	0.378838	0.366402	0.359036
152	SwtPo152	87/0087 X TIO-JOE 4752	153	0.260862	0.187711	0.318863	0.315475	0.311639	0.296127	0.277531	0.346049	0.340037	0.357262	0.305764	0.352528	0.187085	0.313169	0.315561	0.299377	0.295271	0.290515	0.290964	0.322923	0.336409	0.339141	0.186811	0.367437	0.272986	0.354032	0.310771	0.26089	0.317177	0.311839	0.1846	0.366695	0.344075	0.351625	0.184625	0.366329	0.183454	0.323509	0.308711	0.289397	0.287215	0.249887	0.301562	0.366145	0.372864	0.36306
153	SwtPo153	87/0087 X TIO-JOE 482	154	0.34494	0.361433	0.245403	0.369799	0.366335	0.359065	0.338478	0.346444	0.346317	0.324248	0.348669	0.392393	0.360487	0.250592	0.356351	0.350827	0.342441	0.347065	0.34796	0.341684	0.340557	0.339047	0.375899	0.405855	0.338924	0.348658	0.360395	0.365839	0.3524	0.357391	0.37365	0.404969	0.341671	0.321358	0.374843	0.40142	0.367253	0.362333	0.357302	0.349342	0.35553	0.350663	0.355074	0.406137	0.326652	0.331087
154	SwtPo154	Nwa Oyorima x TIO-JOE 409	155	0.33465	0.33998	0.235237	0.339419	0.335998	0.32562	0.340498	0.331552	0.363445	0.359728	0.342708	0.379315	0.337466	0.240773	0.343758	0.329817	0.335848	0.331237	0.317148	0.331117	0.354736	0.36377	0.344021	0.393082	0.344483	0.343995	0.329911	0.34934	0.346863	0.294796	0.340587	0.39484	0.35562	0.366667	0.346044	0.393504	0.343103	0.329221	0.330322	0.309321	0.336441	0.338968	0.342444	0.393107	0.375379	0.369609
155	SwtPo155	Nwa Oyorima x TIO-JOE 391	156	0.32719	0.334589	0.226218	0.349246	0.34097	0.314875	0.352286	0.3304	0.3685	0.368183	0.342851	0.376677	0.345131	0.228985	0.347386	0.334124	0.32802	0.320041	0.311532	0.324236	0.359177	0.375253	0.350317	0.386532	0.341727	0.345699	0.329923	0.34633	0.343032	0.293627	0.346163	0.385368	0.356754	0.376109	0.351826	0.387068	0.344156	0.32602	0.327126	0.313506	0.331246	0.339952	0.328205	0.386762	0.380019	0.384464
156	SwtPo156	Nwa Oyorima x TIO-JOE 398	157	0.320638	0.304862	0.228836	0.346403	0.316387	0.300878	0.338148	0.337179	0.349085	0.362762	0.326899	0.385428	0.314451	0.224472	0.321819	0.313533	0.301914	0.313273	0.303712	0.33301	0.344744	0.35339	0.323104	0.396643	0.336591	0.348875	0.314952	0.329016	0.323738	0.303567	0.31731	0.399086	0.356434	0.360101	0.323265	0.3963	0.31573	0.33366	0.314087	0.304944	0.298332	0.323306	0.315984	0.400522	0.373039	0.376244
157	SwtPo157	Nwa Oyorima x TIO-JOE 392	158	0.335548	0.349308	0.398087	0.391151	0.36062	0.350504	0.354517	0.389657	0.339587	0.364943	0.315969	0.130977	0.352788	0.384069	0.381055	0.344869	0.341717	0.34349	0.366979	0.357982	0.339687	0.34067	0.35815	0.124874	0.353785	0.394461	0.374802	0.359584	0.364663	0.371982	0.351856	0.1234	0.335644	0.375418	0.359839	0.123966	0.352407	0.362967	0.374404	0.359775	0.352319	0.36283	0.363294	0.125447	0.391347	0.381511
158	SwtPo158	ACAB-0026	159	0.324961	0.31477	0.355148	0.362645	0.35054	0.352679	0.32114	0.361036	0.27016	0.348182	0.193464	0.330148	0.307761	0.351308	0.354055	0.339221	0.345643	0.338333	0.340888	0.335105	0.275489	0.273426	0.324019	0.338501	0.335823	0.354501	0.357637	0.316662	0.358548	0.360724	0.318393	0.335116	0.273043	0.350725	0.32123	0.333801	0.315992	0.356394	0.358097	0.346594	0.338115	0.32964	0.358071	0.335475	0.358958	0.357918
159	SwtPo159	ACAB-0077	160	0.299687	0.293529	0.325184	0.344522	0.321429	0.307271	0.300488	0.338739	0.331103	0.303252	0.323719	0.365966	0.312281	0.319404	0.324306	0.313641	0.30671	0.309819	0.304439	0.327447	0.32792	0.328536	0.315427	0.375643	0.308203	0.345927	0.321325	0.324373	0.32117	0.317487	0.312331	0.377287	0.329298	0.308721	0.318077	0.378613	0.307933	0.326586	0.32104	0.308944	0.310199	0.320708	0.327181	0.377468	0.307071	0.312178
160	SwtPo160	SOLO 1 x TIO-JOE 505	161	0.308493	0.31406	0.280514	0.339303	0.341397	0.319655	0.332904	0.320589	0.339841	0.32674	0.33274	0.364456	0.311197	0.275812	0.326667	0.326062	0.321991	0.328758	0.299802	0.306653	0.335171	0.342747	0.325948	0.37673	0.328193	0.335671	0.322906	0.328936	0.340786	0.333642	0.31929	0.378039	0.344577	0.33865	0.324603	0.377837	0.320859	0.330333	0.322104	0.323123	0.32112	0.320689	0.346658	0.370434	0.346472	0.35147
161	SwtPo161	ACAB-0030	162	0.332899	0.330528	0.337077	0.289384	0.356101	0.338913	0.324431	0.270449	0.340112	0.337443	0.344572	0.376334	0.332697	0.322487	0.352655	0.330077	0.332948	0.339032	0.316075	0.317978	0.340946	0.34478	0.34697	0.397429	0.344194	0.283979	0.342564	0.329744	0.34753	0.328801	0.343844	0.394247	0.361966	0.339967	0.346241	0.396379	0.337797	0.346939	0.341193	0.338529	0.330792	0.332992	0.356434	0.387302	0.361351	0.353911
162	SwtPo162	ACAB-00179	163	0.252661	0.201156	0.324778	0.308186	0.299642	0.299041	0.269523	0.31916	0.345313	0.336626	0.318487	0.350799	0.21102	0.323518	0.306056	0.300749	0.293262	0.296396	0.287265	0.270635	0.333194	0.338518	0.209867	0.360994	0.274942	0.327117	0.284552	0.260097	0.311669	0.320471	0.209165	0.366582	0.348745	0.345054	0.209825	0.363623	0.205462	0.304329	0.285695	0.290065	0.298624	0.242532	0.313248	0.362245	0.360483	0.357987
163	SwtPo163	87/0087 X TIO-JOE 4722	164	0.249185	0.18211	0.32548	0.317173	0.307703	0.305954	0.269201	0.340655	0.347272	0.352476	0.305601	0.360893	0.184726	0.308429	0.314678	0.2923	0.292477	0.292731	0.297705	0.318632	0.339172	0.34059	0.184533	0.375948	0.271679	0.344229	0.301186	0.25265	0.310744	0.316807	0.183639	0.37557	0.345132	0.353115	0.181788	0.3768	0.183472	0.32156	0.301658	0.292731	0.296503	0.245035	0.304834	0.377412	0.372287	0.364607
164	SwtPo164	87/0087 X TIO-JOE 496	165	0.325874	0.332925	0.228302	0.352378	0.338486	0.327812	0.350125	0.332532	0.353552	0.356458	0.335616	0.368566	0.340605	0.235356	0.346603	0.331225	0.323821	0.324922	0.312264	0.328519	0.347263	0.355442	0.351122	0.384914	0.346034	0.352357	0.335537	0.346112	0.342913	0.301268	0.346481	0.385434	0.355004	0.35937	0.354266	0.38456	0.345694	0.321075	0.333975	0.313326	0.327156	0.339508	0.333964	0.381066	0.371764	0.372489
165	SwtPo165	Nwa Oyorima x TIO-JOE 434	166	0.331832	0.339142	0.231788	0.357063	0.336473	0.314153	0.342419	0.345865	0.36515	0.372175	0.340616	0.384824	0.346154	0.233522	0.334734	0.331044	0.327148	0.324821	0.316923	0.333598	0.367258	0.363823	0.357472	0.398685	0.344954	0.354673	0.337657	0.353852	0.340426	0.326531	0.352159	0.394354	0.363767	0.371163	0.355451	0.40025	0.348027	0.323551	0.336547	0.314293	0.322047	0.345028	0.331793	0.386401	0.377098	0.379856
166	SwtPo166	Nwa Oyorima x TIO-JOE 451	167	0.325069	0.333333	0.226321	0.34176	0.338645	0.308556	0.348007	0.331237	0.357915	0.363754	0.337391	0.370008	0.337067	0.23085	0.330622	0.326446	0.321525	0.322545	0.303784	0.324892	0.348479	0.359859	0.351066	0.389477	0.340897	0.34175	0.318439	0.33803	0.341037	0.311177	0.339858	0.386548	0.356589	0.367426	0.345983	0.387623	0.338806	0.317257	0.317269	0.313285	0.321463	0.323289	0.331378	0.383982	0.370215	0.37356
167	SwtPo167	Nwa Oyorima x TIO-JOE 407	168	0.32039	0.335352	0.380834	0.379933	0.352978	0.340728	0.344715	0.372904	0.337779	0.351627	0.30728	0.135911	0.330565	0.370014	0.364362	0.337057	0.335085	0.336301	0.350138	0.344224	0.331825	0.328689	0.349853	0.132931	0.346704	0.381959	0.363386	0.343134	0.354924	0.360871	0.342632	0.132044	0.323946	0.368852	0.352012	0.134771	0.341418	0.348985	0.361615	0.348782	0.340686	0.353833	0.35337	0.134786	0.379834	0.377268
168	SwtPo168	ACAB-0020	169	0.324229	0.332959	0.335055	0.340644	0.355263	0.332347	0.337957	0.314226	0.348078	0.338584	0.330377	0.315928	0.336264	0.323871	0.35152	0.344133	0.33012	0.333163	0.322331	0.311559	0.327472	0.343995	0.350371	0.332861	0.340499	0.325327	0.324771	0.333236	0.348905	0.344227	0.344305	0.335992	0.348602	0.361004	0.350837	0.336012	0.34668	0.335554	0.324304	0.344752	0.323427	0.335447	0.349767	0.329824	0.365854	0.358738
169	SwtPo169	ACAB-0064	170	0.249439	0.185377	0.328496	0.311528	0.309517	0.296875	0.273589	0.339424	0.349626	0.348964	0.311111	0.362774	0.186554	0.315499	0.310949	0.306859	0.293264	0.299969	0.302181	0.319381	0.348188	0.340194	0.181756	0.376483	0.271273	0.344616	0.304175	0.261849	0.317442	0.311179	0.179626	0.379551	0.341849	0.346945	0.179686	0.377912	0.176304	0.316085	0.304327	0.28511	0.294631	0.242454	0.310894	0.379822	0.364615	0.361328
170	SwtPo170	87/0087 X TIO-JOE 486	171	0.343226	0.347135	0.398436	0.387324	0.363335	0.354722	0.35701	0.394113	0.3423	0.369687	0.31584	0.122237	0.35048	0.385829	0.383281	0.360488	0.343654	0.346263	0.367453	0.366255	0.34062	0.34229	0.36351	0.116844	0.353736	0.398339	0.377783	0.358928	0.369555	0.366929	0.355269	0.115471	0.338189	0.379429	0.363597	0.117037	0.358071	0.358954	0.378536	0.361496	0.355902	0.368647	0.36593	0.120352	0.387823	0.38442
171	SwtPo171	ACAB-0090	172	0.325334	0.348104	0.251479	0.325587	0.36469	0.329909	0.327408	0.311577	0.341667	0.342688	0.339442	0.367001	0.348197	0.247625	0.354637	0.343054	0.335635	0.341241	0.324848	0.311189	0.33419	0.338356	0.361983	0.381498	0.337176	0.316153	0.329777	0.345231	0.358156	0.326962	0.353602	0.383406	0.338767	0.350778	0.363418	0.377451	0.354563	0.336004	0.328516	0.336594	0.34519	0.341052	0.359917	0.374395	0.342299	0.35983
172	SwtPo172	ACAB-00180	173	0.242574	0.189988	0.318197	0.315334	0.303203	0.287863	0.266393	0.322491	0.344529	0.337874	0.300209	0.352168	0.184503	0.295983	0.300703	0.270896	0.287691	0.291264	0.286597	0.304758	0.326595	0.338185	0.193384	0.368477	0.262685	0.327495	0.300268	0.252245	0.309132	0.303667	0.190072	0.371814	0.339476	0.342841	0.188699	0.374089	0.187073	0.315933	0.298684	0.280114	0.283366	0.240586	0.307389	0.369805	0.358021	0.362302
173	SwtPo173	87/0087 X TIO-JOE 4762	174	0.260121	0.195748	0.340468	0.313224	0.31095	0.297063	0.284538	0.355444	0.34973	0.361923	0.329775	0.365357	0.19205	0.325215	0.308663	0.302273	0.306119	0.299132	0.304227	0.327008	0.351821	0.346443	0.192116	0.375516	0.277546	0.346863	0.314182	0.262924	0.322921	0.321241	0.189047	0.377329	0.35499	0.363281	0.189835	0.378888	0.188249	0.319015	0.312297	0.286634	0.300399	0.248871	0.309705	0.382131	0.387588	0.372183
174	SwtPo174	87/0087 X TIO-JOE 494	175	0.339362	0.336136	0.23118	0.350286	0.345938	0.32162	0.335462	0.341401	0.359217	0.360318	0.336538	0.392033	0.345136	0.228146	0.342	0.331002	0.345038	0.331638	0.319989	0.3352	0.354407	0.357298	0.359768	0.395957	0.350833	0.333257	0.336228	0.353127	0.350829	0.294035	0.352955	0.397773	0.356029	0.360357	0.357675	0.395675	0.352769	0.332773	0.336694	0.320994	0.336642	0.343438	0.337983	0.397612	0.369314	0.373495
175	SwtPo175	Nwa Oyorima x TIO-JOE 421	176	0.32181	0.325494	0.228346	0.339122	0.334742	0.322096	0.338919	0.323009	0.360593	0.352576	0.333333	0.372704	0.33668	0.221635	0.339869	0.331432	0.319904	0.314702	0.309265	0.325818	0.352248	0.359058	0.348508	0.38787	0.33974	0.335111	0.333698	0.347349	0.335564	0.294391	0.342399	0.386746	0.348417	0.358471	0.351286	0.383929	0.338184	0.325777	0.333293	0.315622	0.322694	0.335518	0.326825	0.386677	0.366809	0.370341
176	SwtPo176	Nwa Oyorima x TIO-JOE 530	177	0.338586	0.339297	0.226532	0.353086	0.34828	0.321095	0.352804	0.342098	0.363551	0.368609	0.349757	0.377662	0.353987	0.231161	0.343463	0.333672	0.332908	0.325592	0.311098	0.336048	0.366236	0.3586	0.360036	0.382216	0.347713	0.347253	0.336169	0.356421	0.346936	0.295393	0.352826	0.387153	0.361786	0.36629	0.359639	0.385689	0.352863	0.332666	0.335082	0.323815	0.339054	0.343241	0.34057	0.38434	0.379183	0.382686
177	SwtPo177	Nwa Oyorima x TIO-JOE 442	178	0.324389	0.342996	0.243636	0.362174	0.355562	0.34187	0.322069	0.338404	0.334027	0.300763	0.331411	0.368067	0.352932	0.246988	0.353906	0.339299	0.332228	0.339071	0.327904	0.336074	0.337942	0.342031	0.360025	0.382677	0.322072	0.346906	0.349054	0.353604	0.352839	0.344828	0.358796	0.383077	0.330419	0.310635	0.358935	0.38072	0.349322	0.344777	0.346486	0.341556	0.336458	0.334298	0.353417	0.382132	0.310028	0.31114
178	SwtPo178	Nwa Oyorima x TIO-JOE 430	179	0.339635	0.332732	0.353889	0.341304	0.368527	0.363395	0.342469	0.319316	0.358829	0.359874	0.336799	0.366433	0.356147	0.338586	0.362733	0.356638	0.340194	0.35954	0.341661	0.319434	0.336454	0.364565	0.36488	0.37839	0.360137	0.314158	0.361296	0.350125	0.363705	0.36539	0.358552	0.382592	0.360739	0.363528	0.364755	0.379383	0.352123	0.3625	0.361988	0.362726	0.359234	0.342938	0.37326	0.372375	0.366036	0.375077
179	SwtPo179	ACAB-001	180	0.31748	0.32807	0.302492	0.293534	0.352898	0.327151	0.318112	0.272323	0.349267	0.353333	0.339188	0.369266	0.331956	0.302774	0.344064	0.333184	0.332977	0.331103	0.306956	0.292954	0.338388	0.335516	0.348985	0.378625	0.333443	0.289709	0.326107	0.322304	0.35151	0.341628	0.34252	0.374528	0.353556	0.354673	0.351666	0.378268	0.346206	0.331413	0.325879	0.334153	0.340364	0.32299	0.347332	0.375446	0.356781	0.357531
180	SwtPo180	ACAB-0058	181	0.349127	0.362406	0.350478	0.346718	0.389654	0.375714	0.364458	0.323734	0.365596	0.378989	0.364547	0.381637	0.370511	0.34203	0.379874	0.369107	0.367583	0.373816	0.358897	0.335473	0.366778	0.368638	0.384301	0.390407	0.360284	0.328154	0.367355	0.359117	0.380674	0.37241	0.379017	0.391104	0.374293	0.382757	0.383535	0.38664	0.374144	0.368073	0.366025	0.371516	0.370963	0.350642	0.389415	0.390815	0.386955	0.385267
181	SwtPo181	ACAB-00219	182	0.345599	0.34909	0.376217	0.365983	0.381705	0.38447	0.352862	0.360586	0.375337	0.37197	0.375155	0.380838	0.361975	0.36092	0.380119	0.373	0.362436	0.368584	0.364214	0.334263	0.361512	0.37734	0.371273	0.388413	0.356501	0.3323	0.373691	0.371403	0.380744	0.391274	0.372178	0.394239	0.380215	0.380488	0.370832	0.388132	0.359352	0.369555	0.373389	0.378707	0.375806	0.352214	0.379194	0.38937	0.382417	0.384717
182	SwtPo182	ACAB-00182	183	0.345641	0.348077	0.371562	0.361885	0.355926	0.362566	0.350867	0.343612	0.369104	0.3601	0.364274	0.380604	0.355389	0.361218	0.357229	0.354634	0.357653	0.354425	0.352204	0.338988	0.371515	0.365299	0.363716	0.391977	0.361722	0.359249	0.360628	0.363196	0.366356	0.379176	0.366787	0.391997	0.382595	0.358488	0.366726	0.390608	0.361793	0.358595	0.357721	0.368428	0.357525	0.356034	0.357645	0.388411	0.38401	0.372531
183	SwtPo183	ACAB-00194	184	0.361314	0.364911	0.394042	0.395213	0.374069	0.369846	0.369157	0.380802	0.392793	0.390995	0.375918	0.334891	0.368492	0.379291	0.369449	0.372862	0.359432	0.36356	0.371996	0.365126	0.391901	0.390339	0.377684	0.341753	0.376106	0.374887	0.374394	0.368757	0.377775	0.390017	0.368361	0.344285	0.395943	0.395677	0.378276	0.343801	0.373009	0.368571	0.37277	0.373434	0.365966	0.37056	0.378036	0.338515	0.407104	0.404428
184	SwtPo184	ACAB-0022	185	0.340743	0.326609	0.371607	0.373196	0.361649	0.365987	0.331136	0.370775	0.276662	0.363491	0.194369	0.342665	0.322606	0.364059	0.367399	0.354496	0.356454	0.357183	0.359511	0.351955	0.278018	0.280748	0.335392	0.348407	0.344271	0.358206	0.368013	0.328742	0.373611	0.373791	0.333071	0.346169	0.276461	0.362644	0.33246	0.346434	0.33007	0.371775	0.367882	0.362909	0.360482	0.342094	0.37199	0.348507	0.366652	0.372467
185	SwtPo185	ACAB-00200	186	0.334578	0.343876	0.325555	0.303208	0.365591	0.356554	0.354974	0.288009	0.353344	0.377676	0.360325	0.380523	0.356621	0.321268	0.358828	0.354079	0.343198	0.349434	0.328682	0.308607	0.352951	0.344842	0.36945	0.389811	0.350194	0.299688	0.337369	0.345052	0.358645	0.351412	0.365943	0.395236	0.366168	0.383249	0.366511	0.395447	0.363397	0.341428	0.337155	0.347444	0.359179	0.343773	0.362193	0.387158	0.375708	0.385714
186	SwtPo186	ACAB-00175	187	0.347938	0.358805	0.331023	0.306746	0.386955	0.364943	0.362767	0.285049	0.363954	0.392214	0.377705	0.396503	0.37223	0.325799	0.369039	0.373436	0.358056	0.365175	0.339145	0.316495	0.366286	0.366422	0.379147	0.404316	0.358587	0.304694	0.346177	0.363626	0.371284	0.357465	0.376531	0.404867	0.379085	0.391382	0.376209	0.406442	0.375366	0.35261	0.347208	0.355355	0.374354	0.349234	0.376696	0.401126	0.387764	0.392865
187	SwtPo187	ACAB-00150	188	0.357338	0.355335	0.387026	0.374127	0.409544	0.392848	0.371744	0.359212	0.384384	0.395226	0.385643	0.368182	0.374036	0.373265	0.405302	0.398878	0.390574	0.397436	0.384508	0.35638	0.378257	0.394535	0.377125	0.380674	0.376827	0.35764	0.392484	0.371855	0.4051	0.397388	0.375112	0.384669	0.399033	0.396618	0.377789	0.381387	0.373853	0.390422	0.391799	0.393509	0.396937	0.365856	0.409081	0.377317	0.402992	0.405069
188	SwtPo188	ACAB-0056	189	0.348536	0.391311	0.399375	0.396603	0.343032	0.345697	0.36362	0.400837	0.386745	0.360454	0.380138	0.247806	0.390688	0.388641	0.369739	0.339371	0.348346	0.342845	0.365737	0.3591	0.383684	0.378361	0.407572	0.249804	0.372751	0.390858	0.368631	0.387074	0.365774	0.370557	0.399932	0.247292	0.369008	0.369783	0.403209	0.247351	0.399035	0.35773	0.368384	0.349275	0.342031	0.392779	0.358797	0.2469	0.385385	0.376092
189	SwtPo189	ACAB-0013	190	0.355966	0.362627	0.404659	0.39391	0.370339	0.364858	0.368402	0.3964	0.352339	0.379723	0.329491	0.122565	0.362582	0.392641	0.393439	0.360432	0.356726	0.354105	0.377013	0.372521	0.352602	0.351484	0.372151	0.111667	0.359002	0.405333	0.390823	0.367674	0.377215	0.376584	0.365942	0.112025	0.344302	0.388125	0.372803	0.113775	0.366513	0.371569	0.390101	0.366972	0.362011	0.3758	0.369405	0.116766	0.394467	0.393177
190	SwtPo190	ACAB-0027	191	0.356765	0.352194	0.383652	0.375078	0.407536	0.384183	0.36203	0.359605	0.379261	0.389202	0.383858	0.365156	0.367422	0.367356	0.406994	0.395564	0.383145	0.39377	0.383985	0.34791	0.374792	0.386557	0.374868	0.376334	0.370778	0.355545	0.382923	0.368561	0.396723	0.395052	0.376303	0.382341	0.393777	0.390803	0.374435	0.380483	0.369284	0.382151	0.384591	0.38647	0.386337	0.363749	0.405232	0.377307	0.395935	0.398819
191	SwtPo191	ACAB-0037	192	0.353042	0.394174	0.400023	0.398428	0.34678	0.344862	0.365385	0.40442	0.392288	0.360236	0.379734	0.247103	0.391547	0.39322	0.369429	0.341295	0.346452	0.342192	0.365395	0.362099	0.388691	0.382581	0.410808	0.249555	0.37384	0.390618	0.371098	0.386665	0.362239	0.37603	0.397971	0.247358	0.373365	0.367293	0.407732	0.25	0.402258	0.359078	0.368394	0.35256	0.341051	0.390979	0.358448	0.244251	0.385051	0.37428
192	SwtPo192	ACAB-0081	193	0.351627	0.346823	0.376759	0.361111	0.363719	0.373817	0.352444	0.355392	0.378163	0.365773	0.368003	0.37285	0.353601	0.369407	0.371387	0.362458	0.364526	0.354885	0.354723	0.348982	0.377443	0.379667	0.362324	0.38561	0.359278	0.355704	0.377047	0.360812	0.365965	0.381082	0.35684	0.390226	0.389681	0.367045	0.358624	0.38928	0.355857	0.367654	0.376604	0.375496	0.365527	0.358501	0.357223	0.383074	0.395244	0.381692
193	SwtPo193	ACAB-00196(2)	194	0.340696	0.343803	0.375292	0.361462	0.384403	0.380286	0.353877	0.354596	0.373251	0.371658	0.375949	0.376285	0.357016	0.361498	0.376813	0.36683	0.364437	0.364745	0.369358	0.341393	0.358723	0.377331	0.366775	0.38559	0.358165	0.336558	0.3776	0.365425	0.384483	0.383125	0.36692	0.390111	0.377981	0.377806	0.36523	0.387171	0.357179	0.368304	0.37583	0.378081	0.369354	0.351693	0.378473	0.387673	0.382073	0.382323
194	SwtPo194	ACAB-00185	195	0.355935	0.352382	0.362738	0.347521	0.387809	0.37566	0.360922	0.335857	0.376574	0.372816	0.360056	0.387497	0.363687	0.355395	0.375757	0.369704	0.365379	0.384209	0.350201	0.334088	0.362634	0.381032	0.374591	0.39916	0.363045	0.321908	0.368309	0.368047	0.38093	0.381412	0.371712	0.40273	0.37634	0.38015	0.376746	0.401696	0.36703	0.376158	0.3692	0.372784	0.371977	0.347627	0.387933	0.396756	0.382604	0.388692
195	SwtPo195	ACAB-00218	196	0.331607	0.337625	0.371608	0.361479	0.359718	0.347866	0.333333	0.366953	0.370042	0.362755	0.359175	0.370657	0.337857	0.36301	0.3418	0.334711	0.343858	0.340732	0.339161	0.332773	0.36705	0.370668	0.353482	0.383597	0.358316	0.36001	0.348983	0.341021	0.353458	0.362608	0.348398	0.386714	0.382733	0.364305	0.348798	0.385965	0.348779	0.333638	0.348053	0.349606	0.335863	0.345542	0.355308	0.378522	0.379943	0.367823
196	SwtPo196	ACAB-0035	197	0.342943	0.352726	0.376778	0.368837	0.371741	0.371998	0.346992	0.356601	0.374121	0.362336	0.364122	0.378577	0.354108	0.374307	0.371174	0.370618	0.354006	0.373376	0.364426	0.339717	0.366732	0.372905	0.363704	0.388182	0.361896	0.353746	0.373489	0.366209	0.361724	0.383984	0.362362	0.389542	0.382979	0.364787	0.362028	0.389574	0.356674	0.364045	0.374708	0.372062	0.363704	0.356751	0.37861	0.386485	0.387393	0.371872
197	SwtPo197	ACAB-00192	198	0.355055	0.357325	0.383605	0.368476	0.387929	0.386556	0.362823	0.361316	0.379605	0.376431	0.379213	0.383669	0.370556	0.370831	0.384532	0.378733	0.374691	0.378073	0.367639	0.345068	0.37521	0.385829	0.378486	0.393962	0.365005	0.33642	0.377093	0.37543	0.39103	0.39065	0.379168	0.396358	0.385934	0.385562	0.379185	0.393528	0.368831	0.376092	0.376378	0.382774	0.379627	0.357143	0.389114	0.394959	0.390871	0.387623
198	SwtPo198	ACAB-00176	199	0.347073	0.361915	0.403422	0.397887	0.368752	0.362222	0.364894	0.399603	0.355227	0.37865	0.323574	0.126119	0.360229	0.388842	0.389448	0.364712	0.352535	0.351495	0.374335	0.369546	0.352218	0.352809	0.372688	0.114882	0.355863	0.40016	0.387805	0.364951	0.374972	0.373747	0.36567	0.114657	0.3414	0.386868	0.373011	0.116611	0.368723	0.368048	0.386777	0.366967	0.360599	0.375709	0.369922	0.119299	0.396381	0.392696
199	SwtPo199	ACAB-0094	200	0.356113	0.363161	0.409101	0.398539	0.373031	0.365051	0.369656	0.402008	0.354048	0.379695	0.329906	0.122657	0.365462	0.395534	0.396125	0.365314	0.357629	0.358362	0.380105	0.376185	0.354897	0.352208	0.374158	0.111475	0.36208	0.408683	0.392327	0.370108	0.377713	0.379496	0.368104	0.111953	0.347716	0.391061	0.376866	0.113149	0.370629	0.374741	0.390682	0.369725	0.36614	0.380025	0.374115	0.114268	0.400063	0.393597
200	SwtPo200	ACAB-0089	201	0.33866	0.343856	0.368822	0.363944	0.3601	0.347977	0.344929	0.371228	0.375537	0.369101	0.356867	0.375951	0.343834	0.363458	0.346934	0.336182	0.3436	0.345952	0.340399	0.3345	0.369834	0.378389	0.357899	0.388443	0.363047	0.366486	0.348737	0.344908	0.355037	0.365969	0.352481	0.392654	0.38062	0.369084	0.354641	0.393443	0.352516	0.337237	0.349567	0.353794	0.334425	0.345077	0.357649	0.384657	0.385447	0.374109
201	SwtPo201	ACAB-0050	202	0.348291	0.392891	0.395297	0.398046	0.345097	0.340096	0.365109	0.400506	0.38817	0.357807	0.376174	0.246255	0.393245	0.388215	0.369763	0.340071	0.351042	0.343352	0.363724	0.355806	0.381545	0.379828	0.409034	0.247177	0.373282	0.386607	0.370629	0.386947	0.362478	0.370697	0.400185	0.246526	0.366579	0.369493	0.406731	0.24678	0.401371	0.354418	0.370483	0.348535	0.338719	0.396971	0.357066	0.242951	0.381329	0.374194
202	SwtPo202	ACAB-005	203	0.347643	0.350535	0.399762	0.393899	0.363753	0.356772	0.358651	0.397817	0.346223	0.370814	0.315301	0.124617	0.354545	0.387618	0.387578	0.360847	0.344393	0.350568	0.37525	0.367976	0.348101	0.346498	0.36756	0.11788	0.356233	0.40267	0.387495	0.364849	0.375339	0.37447	0.359535	0.117173	0.338462	0.381785	0.36995	0.115865	0.360274	0.367356	0.386777	0.363956	0.360612	0.379127	0.366874	0.121011	0.396873	0.38835
203	SwtPo203	ACAB-0060	204	0.345213	0.356278	0.376186	0.368963	0.373464	0.368664	0.353041	0.358454	0.379034	0.361995	0.373095	0.380619	0.358881	0.371495	0.373284	0.37107	0.355542	0.367761	0.363782	0.339819	0.370755	0.379006	0.367754	0.390411	0.365653	0.351342	0.377731	0.365054	0.368312	0.38317	0.367349	0.391346	0.383478	0.369038	0.368063	0.389399	0.363104	0.368482	0.376568	0.374103	0.360472	0.359922	0.380607	0.390776	0.388138	0.377563
204	SwtPo204	ACAB-0096	205	0.358984	0.358354	0.38982	0.372897	0.405134	0.391402	0.373552	0.358219	0.384396	0.390687	0.385743	0.363042	0.370198	0.374133	0.401885	0.39001	0.381709	0.394372	0.388028	0.349076	0.373966	0.390681	0.376434	0.376287	0.373045	0.360776	0.389332	0.36916	0.401245	0.395546	0.373578	0.380104	0.395833	0.395817	0.379232	0.377263	0.371144	0.386927	0.389918	0.39233	0.390407	0.363101	0.404989	0.374124	0.398401	0.40448
205	SwtPo205	ACAB-00208	206	0.333025	0.355324	0.318631	0.302817	0.371378	0.358907	0.358206	0.280604	0.352949	0.376743	0.365083	0.388487	0.3614	0.314179	0.359844	0.35697	0.349742	0.350893	0.33196	0.302923	0.352831	0.353931	0.372591	0.395502	0.351971	0.29489	0.338763	0.346988	0.358832	0.352217	0.370062	0.397823	0.366853	0.380229	0.371317	0.398808	0.366164	0.341613	0.337577	0.349528	0.364425	0.342776	0.362355	0.394338	0.376533	0.383595
206	SwtPo206	ACAB-00188	207	0.357708	0.364946	0.389952	0.394335	0.36976	0.368284	0.361258	0.378767	0.387958	0.386469	0.373161	0.328852	0.365803	0.372719	0.368831	0.366633	0.357919	0.361063	0.375108	0.361286	0.386203	0.385241	0.373053	0.33706	0.3728	0.37215	0.372851	0.368639	0.374	0.383797	0.367909	0.340981	0.39132	0.389729	0.372883	0.339784	0.37037	0.367995	0.373314	0.373314	0.361737	0.369698	0.375619	0.334613	0.403125	0.3972
207	SwtPo207	ACAB-00211	208	0.335878	0.378321	0.390177	0.38836	0.334604	0.333113	0.357115	0.392025	0.383042	0.351877	0.369592	0.243015	0.382142	0.377618	0.359202	0.328644	0.333018	0.330409	0.345974	0.347719	0.372359	0.367236	0.394382	0.24784	0.364238	0.379022	0.358595	0.374022	0.351288	0.359726	0.38773	0.244433	0.360666	0.355206	0.392694	0.248242	0.386967	0.344056	0.356583	0.339205	0.326126	0.383196	0.347171	0.243924	0.377442	0.364379
208	SwtPo208	ACAB-0019	209	0.351519	0.357409	0.379006	0.368824	0.372058	0.374194	0.349133	0.359867	0.382751	0.362214	0.373976	0.380419	0.357396	0.376963	0.377632	0.373091	0.35682	0.37114	0.36739	0.345803	0.37289	0.381208	0.36835	0.391183	0.364537	0.357143	0.377572	0.369747	0.367114	0.382034	0.368071	0.391136	0.387588	0.370647	0.366887	0.392636	0.362817	0.370971	0.377958	0.372875	0.363135	0.359569	0.378292	0.388913	0.391349	0.377308
209	SwtPo209	ACAB-00197	210	0.347524	0.352036	0.377098	0.365577	0.386417	0.384729	0.358147	0.36617	0.374934	0.37889	0.381696	0.384433	0.364739	0.366834	0.380888	0.377013	0.371039	0.377155	0.365779	0.336358	0.36376	0.38042	0.373056	0.396316	0.360195	0.338514	0.37583	0.371568	0.386942	0.393531	0.374731	0.398474	0.381217	0.386407	0.373882	0.395802	0.36526	0.37187	0.374463	0.383304	0.379502	0.354239	0.385668	0.396408	0.386616	0.388613
210	SwtPo210	ACAB-00184	211	0.350563	0.388273	0.397905	0.39684	0.345957	0.343402	0.363752	0.400026	0.386261	0.357548	0.377851	0.245008	0.3888	0.392045	0.369356	0.336609	0.348968	0.343145	0.367796	0.359619	0.38274	0.380058	0.405701	0.246979	0.373851	0.385682	0.370451	0.385928	0.362163	0.370968	0.396477	0.24382	0.368304	0.368533	0.401536	0.246176	0.397952	0.358888	0.369031	0.351718	0.341512	0.39299	0.358583	0.242704	0.38102	0.373852
211	SwtPo211	ACAB-0093	212	0.359846	0.364586	0.387611	0.376674	0.378193	0.378012	0.361381	0.368888	0.384824	0.372644	0.373115	0.366059	0.366369	0.385552	0.379607	0.376539	0.364208	0.377202	0.37599	0.353396	0.375196	0.382968	0.377457	0.374729	0.369132	0.360892	0.383442	0.374625	0.372171	0.387279	0.374475	0.375827	0.390323	0.379452	0.374436	0.374113	0.369795	0.374811	0.383583	0.379123	0.370999	0.368263	0.384153	0.37249	0.396789	0.387682
212	SwtPo212	ACAB-0051	213	0.364069	0.369112	0.394634	0.397015	0.374969	0.37363	0.368906	0.381726	0.391277	0.395408	0.378146	0.33829	0.371002	0.379431	0.371742	0.373572	0.361712	0.366025	0.374552	0.363492	0.392192	0.387421	0.381005	0.345262	0.379134	0.378475	0.377676	0.371855	0.380978	0.391753	0.373023	0.345514	0.397246	0.396162	0.380334	0.346254	0.377535	0.37132	0.37505	0.376482	0.36828	0.371508	0.380978	0.339862	0.41027	0.404545
213	SwtPo213	ACAB-0016	214	0.36063	0.360633	0.391076	0.380439	0.414329	0.390402	0.371767	0.360871	0.386893	0.397021	0.387732	0.370854	0.37751	0.376605	0.407889	0.398736	0.387672	0.396914	0.385382	0.356685	0.381145	0.394338	0.381394	0.384662	0.377874	0.362531	0.387784	0.376205	0.407341	0.399058	0.378815	0.387724	0.400095	0.398532	0.381293	0.385662	0.37748	0.390982	0.386595	0.393429	0.398036	0.367657	0.408733	0.382732	0.401919	0.409624
214	SwtPo214	ACAB-0024	215	0.321389	0.352692	0.335959	0.332834	0.367229	0.352126	0.360268	0.314439	0.364003	0.36434	0.336864	0.373655	0.347932	0.325681	0.359383	0.336637	0.349903	0.340814	0.326776	0.30296	0.348056	0.34693	0.362073	0.390104	0.353832	0.333772	0.327798	0.344225	0.364405	0.355514	0.360853	0.387703	0.372616	0.372349	0.363252	0.391459	0.364434	0.335956	0.325899	0.337113	0.343529	0.333882	0.35681	0.384304	0.383329	0.372065
215	SwtPo215	ACAB-0066	216	0.346815	0.388151	0.394511	0.395396	0.342813	0.342264	0.361662	0.396949	0.38596	0.358281	0.375102	0.240257	0.385192	0.383019	0.365132	0.338801	0.341213	0.338079	0.360895	0.356662	0.376427	0.376221	0.402469	0.240195	0.370086	0.384872	0.36751	0.379941	0.355648	0.367547	0.393848	0.237895	0.36203	0.361716	0.4	0.240117	0.397027	0.355072	0.366802	0.345599	0.339104	0.387153	0.353565	0.23618	0.376839	0.370323
216	SwtPo216	ACAB-0097	217	0.356821	0.361751	0.388747	0.379404	0.411698	0.392144	0.371074	0.3602	0.389199	0.400258	0.390923	0.373676	0.376747	0.373917	0.40512	0.396507	0.389507	0.397331	0.390792	0.352263	0.378773	0.395321	0.381934	0.386294	0.376436	0.361574	0.391326	0.374617	0.404874	0.39774	0.38168	0.389327	0.400923	0.401396	0.383863	0.387788	0.377713	0.390517	0.391397	0.392917	0.393419	0.36785	0.410734	0.383411	0.399163	0.404815
217	SwtPo217	ACAB-00207	218	0.359602	0.357256	0.38155	0.370487	0.388946	0.392059	0.361289	0.362903	0.385171	0.38146	0.382614	0.386201	0.375069	0.366911	0.38403	0.381972	0.375348	0.381451	0.370279	0.344817	0.37059	0.387244	0.381636	0.395958	0.366621	0.34235	0.383537	0.376324	0.390485	0.3928	0.3827	0.401182	0.387965	0.388	0.382929	0.399294	0.371992	0.375086	0.382956	0.386184	0.381732	0.361535	0.388889	0.397998	0.39068	0.391788
218	SwtPo218	ACAB-00171	219	0.350796	0.350938	0.386747	0.374671	0.40106	0.378696	0.365445	0.355499	0.38077	0.388889	0.381394	0.357088	0.364803	0.369814	0.399287	0.391206	0.376249	0.389074	0.377588	0.34455	0.370783	0.383506	0.370296	0.371917	0.365468	0.355208	0.381895	0.367142	0.396702	0.388744	0.370601	0.374586	0.393306	0.395265	0.374572	0.37261	0.366137	0.378905	0.38291	0.384784	0.388437	0.356048	0.397933	0.370058	0.39561	0.402102
219	SwtPo219	ACAB-0041	220	0.355897	0.395591	0.400046	0.398926	0.34516	0.347483	0.367444	0.400658	0.389055	0.359365	0.379497	0.249046	0.397422	0.38954	0.371707	0.339689	0.350663	0.344432	0.366603	0.358897	0.381592	0.379388	0.414025	0.250782	0.373797	0.389648	0.371105	0.390913	0.362858	0.371407	0.403763	0.24666	0.368841	0.367544	0.408526	0.249559	0.40517	0.360432	0.369765	0.353992	0.343556	0.395195	0.359295	0.245482	0.381972	0.374289
220	SwtPo220	ACAB-0028	221	0.334449	0.338435	0.371494	0.361009	0.360272	0.347276	0.338268	0.369959	0.371177	0.360567	0.358042	0.37182	0.336281	0.365495	0.344069	0.338621	0.34479	0.346099	0.338494	0.332985	0.36773	0.375443	0.352173	0.386532	0.360109	0.363372	0.348758	0.342994	0.353493	0.362406	0.346917	0.391454	0.378165	0.366945	0.349218	0.391826	0.344848	0.335459	0.349356	0.355203	0.332652	0.344389	0.355803	0.384191	0.379334	0.37063
221	SwtPo221	ACAB-00206	222	0.353463	0.361609	0.378501	0.372454	0.392921	0.387837	0.368156	0.363243	0.378595	0.385379	0.382435	0.389063	0.373383	0.366378	0.385554	0.381931	0.376712	0.37975	0.368803	0.345299	0.365979	0.384594	0.382893	0.396942	0.367248	0.340438	0.380487	0.375818	0.393075	0.390862	0.384302	0.401327	0.383513	0.384737	0.383272	0.396772	0.371031	0.376272	0.379817	0.385596	0.383694	0.360086	0.392063	0.397837	0.389871	0.389721
222	SwtPo222	ACAB-00178	223	0.350832	0.38977	0.394049	0.396375	0.345697	0.34382	0.363853	0.39856	0.387256	0.358164	0.376218	0.245697	0.391796	0.38726	0.371326	0.339032	0.346659	0.346101	0.363108	0.360316	0.38315	0.378117	0.408519	0.248026	0.373224	0.390795	0.371857	0.384843	0.363426	0.372824	0.396835	0.244675	0.369689	0.368147	0.403784	0.246278	0.399407	0.358003	0.369851	0.351182	0.339744	0.394279	0.360478	0.243687	0.383744	0.373974
223	SwtPo223	ACAB-0092	224	0.360518	0.367001	0.411054	0.403892	0.37445	0.368773	0.371482	0.406088	0.357793	0.383273	0.329525	0.121616	0.368178	0.398767	0.396559	0.369795	0.362098	0.360571	0.381754	0.378445	0.355669	0.356738	0.376423	0.110384	0.366279	0.410356	0.394776	0.374128	0.381951	0.383256	0.369656	0.110131	0.347537	0.396233	0.37957	0.111669	0.372991	0.37768	0.395449	0.375301	0.367663	0.383784	0.375548	0.112613	0.401861	0.398235
224	SwtPo224	ACAB-004	225	0.367099	0.363397	0.393173	0.382453	0.416687	0.394249	0.377708	0.363045	0.388741	0.400124	0.392527	0.374776	0.379985	0.379647	0.408777	0.40148	0.395001	0.402223	0.390139	0.357362	0.382536	0.396359	0.383197	0.387543	0.380664	0.363881	0.392044	0.377825	0.410752	0.398609	0.381539	0.390225	0.401307	0.405073	0.384271	0.386972	0.37837	0.391875	0.391338	0.395283	0.399641	0.369881	0.413957	0.384932	0.404167	0.411132
225	SwtPo225	ACAB-0040	226	0.33534	0.338147	0.369281	0.36106	0.357435	0.345226	0.337538	0.368529	0.370138	0.367344	0.355815	0.373243	0.338153	0.365357	0.344128	0.338221	0.343383	0.346724	0.336153	0.334783	0.367874	0.374658	0.354651	0.387444	0.360036	0.36219	0.350801	0.342169	0.355044	0.364012	0.35034	0.391647	0.377971	0.367226	0.350044	0.39228	0.350467	0.334751	0.35072	0.348525	0.336316	0.34397	0.358254	0.383597	0.384784	0.372026
226	SwtPo226	ACAB-0033	227	0.345941	0.383775	0.392732	0.390423	0.342497	0.33795	0.35495	0.387514	0.387013	0.347774	0.370202	0.245543	0.383043	0.383374	0.364586	0.327574	0.345325	0.338436	0.354696	0.35394	0.383367	0.37421	0.399705	0.245891	0.367763	0.382432	0.366083	0.382608	0.35943	0.365191	0.389828	0.246407	0.362245	0.360629	0.398474	0.247156	0.388263	0.348499	0.364823	0.343472	0.336641	0.384423	0.355153	0.24144	0.375479	0.365804
227	SwtPo227	ACAB-0055	228	0.348654	0.357608	0.401606	0.391999	0.369168	0.360118	0.360183	0.395237	0.351334	0.371807	0.318633	0.123522	0.357661	0.388319	0.392604	0.359421	0.351409	0.354604	0.373345	0.370862	0.343023	0.347056	0.367326	0.118057	0.355722	0.397232	0.393426	0.367323	0.376639	0.375055	0.362634	0.115363	0.336946	0.383703	0.371987	0.118813	0.364905	0.368865	0.391047	0.366858	0.367407	0.370608	0.371519	0.119849	0.394606	0.387463
228	SwtPo228	ACAB-00157	229	0.330481	0.355664	0.340898	0.336221	0.372463	0.357143	0.363619	0.317905	0.365898	0.368351	0.345927	0.375367	0.354839	0.332049	0.363977	0.349624	0.352713	0.347533	0.330876	0.314826	0.352727	0.357104	0.368302	0.391677	0.356883	0.337782	0.330237	0.351325	0.36647	0.358963	0.365511	0.390865	0.375245	0.379415	0.368248	0.392265	0.368642	0.338876	0.33099	0.344629	0.356285	0.343241	0.359103	0.389358	0.385059	0.379135
229	SwtPo229	ACAB-00212	230	0.354774	0.357212	0.385313	0.387955	0.360703	0.364861	0.353705	0.371098	0.387006	0.383362	0.369284	0.3321	0.363495	0.372452	0.364988	0.362678	0.352222	0.35416	0.362927	0.356702	0.380315	0.381994	0.37522	0.340446	0.369008	0.371956	0.372898	0.365961	0.369017	0.380447	0.36685	0.345287	0.388113	0.387663	0.375475	0.342294	0.371041	0.362614	0.373783	0.364696	0.355971	0.366049	0.371389	0.336698	0.39862	0.396186
230	SwtPo230	ACAB-00190	231	0.337891	0.34372	0.34375	0.345303	0.361825	0.345058	0.342895	0.33356	0.357162	0.356422	0.351038	0.37979	0.348765	0.338218	0.35787	0.363742	0.350267	0.36308	0.330278	0.318073	0.347753	0.354848	0.359822	0.389904	0.347911	0.339986	0.336694	0.345486	0.367664	0.364779	0.355719	0.39016	0.376022	0.365056	0.357174	0.393089	0.356823	0.340498	0.336707	0.354347	0.357638	0.341774	0.363906	0.388663	0.386374	0.377281
231	SwtPo231	ACAB-008	232	0.355663	0.357729	0.386413	0.378435	0.405416	0.387359	0.369314	0.358139	0.381858	0.387417	0.384996	0.365715	0.367546	0.371906	0.401521	0.393388	0.383574	0.393176	0.383405	0.351951	0.375622	0.392955	0.378174	0.374764	0.372839	0.35666	0.389343	0.370623	0.402599	0.393276	0.375555	0.378196	0.394168	0.395794	0.377174	0.379564	0.372848	0.385257	0.390244	0.391278	0.392508	0.36499	0.406299	0.376606	0.399907	0.399907
232	SwtPo232	ACAB-00216	233	0.336998	0.363807	0.257175	0.341051	0.382247	0.34395	0.347289	0.333289	0.351251	0.361775	0.343298	0.378014	0.370071	0.259429	0.372001	0.362103	0.354237	0.361072	0.334778	0.324218	0.349081	0.35165	0.379	0.392902	0.353882	0.331852	0.339652	0.356046	0.374688	0.342306	0.373781	0.395091	0.348119	0.367674	0.383581	0.389005	0.37359	0.349055	0.339216	0.343616	0.362785	0.358428	0.374554	0.388258	0.357834	0.372985
233	SwtPo233	ACAB-00181	234	0.362715	0.363692	0.39316	0.38141	0.414049	0.393579	0.374955	0.36504	0.390082	0.398914	0.390469	0.371129	0.375926	0.37965	0.41015	0.404116	0.392836	0.402141	0.388426	0.358727	0.380762	0.395174	0.382879	0.384824	0.378982	0.366659	0.395105	0.375757	0.408319	0.400712	0.380719	0.387836	0.40269	0.403866	0.383509	0.385049	0.377248	0.39235	0.394663	0.396034	0.39957	0.369989	0.411872	0.380917	0.402339	0.408355
234	SwtPo234	ACAB-0083	235	0.366107	0.368054	0.395555	0.384058	0.417833	0.397461	0.380796	0.367636	0.392335	0.403581	0.392923	0.374335	0.382316	0.382055	0.414169	0.401562	0.396522	0.405578	0.395645	0.363021	0.386679	0.400554	0.386772	0.388423	0.38239	0.365401	0.396928	0.380958	0.413739	0.404356	0.38589	0.391741	0.405593	0.406525	0.388275	0.389186	0.382184	0.39311	0.395932	0.398875	0.40041	0.373218	0.417095	0.386183	0.40576	0.410782
235	SwtPo235	ACAB-0052	236	0.353552	0.396578	0.401169	0.402241	0.34869	0.34687	0.369318	0.40754	0.394036	0.363945	0.381976	0.248081	0.395324	0.394766	0.374525	0.344002	0.352535	0.348465	0.369321	0.365667	0.386193	0.382406	0.411735	0.248337	0.379855	0.391812	0.376134	0.389129	0.366786	0.375965	0.402092	0.246196	0.373743	0.372674	0.409063	0.247853	0.403597	0.361848	0.374467	0.354583	0.345389	0.39773	0.363138	0.244158	0.38698	0.379574
236	SwtPo236	ACAB-0015	237	0.348517	0.391393	0.39573	0.395484	0.342796	0.341504	0.365795	0.397371	0.387068	0.357883	0.381486	0.246828	0.391203	0.383509	0.370049	0.337296	0.345817	0.343515	0.36263	0.358348	0.379226	0.376557	0.406959	0.251149	0.371553	0.385685	0.368626	0.387224	0.362556	0.369565	0.39979	0.248512	0.367605	0.363299	0.405318	0.248188	0.398962	0.355272	0.369418	0.350645	0.338282	0.393455	0.3591	0.245312	0.380974	0.374299
237	SwtPo237	ACAB-003	238	0.348583	0.352171	0.370909	0.365059	0.359505	0.368678	0.345502	0.343767	0.372011	0.364091	0.369191	0.381128	0.355761	0.36143	0.3616	0.354494	0.358269	0.356342	0.353617	0.332726	0.37358	0.370735	0.364429	0.390995	0.361857	0.361951	0.362044	0.362762	0.370134	0.37857	0.365311	0.391129	0.382135	0.362233	0.365504	0.395304	0.357432	0.360106	0.357461	0.367574	0.361218	0.356501	0.358288	0.389338	0.386486	0.376225
238	SwtPo238	ACAB-0063	239	0.322921	0.344671	0.250199	0.333824	0.363761	0.324158	0.327505	0.310655	0.331579	0.338162	0.321461	0.359742	0.348353	0.245503	0.356386	0.33699	0.327094	0.340229	0.314314	0.306291	0.329903	0.334175	0.361033	0.37305	0.337692	0.321497	0.327211	0.340499	0.357046	0.323629	0.356283	0.377446	0.334081	0.346732	0.366034	0.37204	0.353541	0.338322	0.328928	0.336642	0.338291	0.342422	0.357798	0.370414	0.349892	0.35685
239	SwtPo239	ACAB-00268	240	0.355856	0.36175	0.390842	0.385726	0.367487	0.366631	0.35408	0.374587	0.382908	0.382323	0.367257	0.33374	0.363371	0.372127	0.3691	0.365055	0.352405	0.362329	0.36575	0.360281	0.386494	0.383128	0.37303	0.3402	0.373988	0.368926	0.374118	0.365148	0.376278	0.385068	0.367163	0.340673	0.392281	0.38862	0.373711	0.341309	0.369148	0.366836	0.372534	0.371103	0.362816	0.367877	0.378126	0.33673	0.401296	0.395779
240	SwtPo240	ACAB-00205	241	0.35449	0.358333	0.39473	0.390903	0.368674	0.367202	0.358725	0.376209	0.383752	0.389151	0.371215	0.33089	0.362772	0.373487	0.365679	0.370054	0.352408	0.358551	0.370188	0.355046	0.379461	0.38141	0.370623	0.343404	0.369882	0.373136	0.367782	0.36784	0.374826	0.38678	0.366382	0.342809	0.392145	0.387708	0.372797	0.343497	0.367416	0.366574	0.366681	0.371808	0.359814	0.364602	0.375281	0.338856	0.402547	0.397754
241	SwtPo241	ACAB-00201	242	0.316999	0.320518	0.346551	0.352973	0.337314	0.329391	0.318432	0.347007	0.356098	0.351042	0.338171	0.346571	0.313568	0.335303	0.334284	0.316236	0.327474	0.331146	0.326118	0.319843	0.343969	0.352277	0.336286	0.363698	0.347275	0.347503	0.329744	0.332876	0.345537	0.350299	0.32979	0.371198	0.366584	0.348654	0.330539	0.370699	0.329616	0.319198	0.33158	0.333179	0.325716	0.328852	0.345044	0.361986	0.370267	0.35769
242	SwtPo242	ACAB-0031	243	0.344952	0.387758	0.395419	0.394125	0.343441	0.341627	0.363669	0.402568	0.386502	0.360546	0.375194	0.243448	0.386892	0.383856	0.369028	0.335676	0.344102	0.341837	0.359615	0.359348	0.380806	0.376271	0.404231	0.246648	0.371064	0.383077	0.368532	0.38245	0.358227	0.366703	0.392964	0.243907	0.367354	0.369196	0.400445	0.24405	0.395749	0.353886	0.366518	0.347575	0.340159	0.38823	0.357174	0.242263	0.380995	0.377179
243	SwtPo243	ACAB-00220	244	0.345486	0.361964	0.329665	0.306766	0.38452	0.36557	0.365385	0.287728	0.366716	0.389048	0.379481	0.397928	0.373146	0.320951	0.369189	0.37084	0.359496	0.364655	0.338528	0.316197	0.366363	0.364094	0.382209	0.40265	0.360781	0.299505	0.346484	0.360166	0.369366	0.358427	0.379748	0.404402	0.374625	0.391646	0.381037	0.406489	0.378095	0.347807	0.346478	0.357258	0.375744	0.350898	0.374627	0.399329	0.387104	0.395916
244	SwtPo244	ACAB-00155	245	0.344865	0.353565	0.380259	0.367463	0.37064	0.37147	0.344318	0.356396	0.37688	0.357	0.370948	0.374103	0.355017	0.37374	0.370066	0.367288	0.356652	0.369997	0.366249	0.343635	0.369594	0.377256	0.366011	0.388626	0.361833	0.352149	0.375724	0.365097	0.361715	0.382407	0.365187	0.388901	0.386854	0.364868	0.364133	0.390642	0.357092	0.372806	0.37818	0.369995	0.362901	0.3586	0.376349	0.386527	0.387801	0.373827
245	SwtPo245	ACAB-0074	246	0.330192	0.35925	0.343006	0.337376	0.377177	0.359645	0.363467	0.319498	0.366387	0.373091	0.344492	0.376113	0.356949	0.332867	0.367747	0.35066	0.357165	0.352461	0.330884	0.312829	0.355635	0.357796	0.372142	0.39647	0.358016	0.338408	0.332396	0.353088	0.36787	0.359726	0.368862	0.393567	0.377882	0.382711	0.371713	0.394562	0.370269	0.342772	0.332695	0.34551	0.356978	0.343502	0.362609	0.390183	0.383423	0.381222
246	SwtPo246	ACAB-0023	247	0.34148	0.356199	0.349114	0.23252	0.368718	0.373086	0.344731	0.222893	0.356319	0.354098	0.352242	0.390746	0.358648	0.338369	0.365652	0.359004	0.349374	0.35992	0.348073	0.337382	0.347776	0.354764	0.369579	0.402188	0.358945	0.24474	0.360364	0.348689	0.360726	0.335732	0.366026	0.399147	0.363691	0.353056	0.370498	0.402331	0.363521	0.367156	0.359394	0.360983	0.357143	0.344739	0.371812	0.397104	0.369868	0.362574
247	SwtPo247	ACAB-0036	248	0.350853	0.390817	0.398204	0.396016	0.347001	0.342744	0.364998	0.40292	0.387901	0.358341	0.380439	0.243927	0.390843	0.38931	0.367812	0.336575	0.347755	0.341139	0.364096	0.35956	0.384111	0.379124	0.406153	0.245305	0.372974	0.3893	0.369604	0.385875	0.360414	0.370926	0.397153	0.242222	0.36808	0.367562	0.402567	0.244664	0.398217	0.356342	0.367717	0.351947	0.34109	0.392896	0.357446	0.24133	0.383911	0.374973
248	SwtPo248	ACAB-0029	249	0.338008	0.356637	0.324451	0.303855	0.380153	0.354779	0.363777	0.280291	0.358179	0.375255	0.376274	0.394031	0.366404	0.316793	0.360181	0.361515	0.350676	0.354369	0.339522	0.306917	0.358361	0.354629	0.379231	0.398438	0.353704	0.297387	0.341024	0.357266	0.363203	0.352807	0.373763	0.400237	0.366239	0.380308	0.376703	0.401158	0.373214	0.345958	0.341319	0.351903	0.369182	0.346514	0.365125	0.396201	0.374822	0.381576
249	SwtPo249	ACAB-0080	250	0.329037	0.352642	0.255371	0.334358	0.370298	0.338656	0.337972	0.324865	0.342236	0.354669	0.340492	0.372853	0.361895	0.253959	0.366833	0.352253	0.348695	0.361017	0.327207	0.318339	0.341325	0.343975	0.368611	0.387671	0.346295	0.332012	0.333968	0.350663	0.369174	0.337745	0.361415	0.390512	0.349143	0.364004	0.372071	0.385343	0.36206	0.343637	0.333222	0.343848	0.352327	0.348673	0.373171	0.383948	0.352927	0.371175
250	SwtPo250	ACAB-00168	251	0.348632	0.387969	0.395619	0.393946	0.342684	0.33947	0.363903	0.398027	0.388776	0.355068	0.373635	0.244101	0.385244	0.384387	0.367255	0.337777	0.343143	0.339103	0.360795	0.355194	0.383555	0.375772	0.401942	0.244311	0.370329	0.387049	0.365767	0.38085	0.358799	0.369042	0.395438	0.244844	0.365165	0.365975	0.401761	0.244649	0.394211	0.353946	0.36297	0.345844	0.336875	0.388532	0.35354	0.240687	0.379835	0.374358
251	SwtPo251	ACAB-00198	252	0.351813	0.356471	0.381491	0.370419	0.373624	0.374708	0.352612	0.361897	0.378873	0.359238	0.374118	0.381788	0.356185	0.376406	0.380868	0.375246	0.359342	0.375881	0.366013	0.345754	0.369487	0.38221	0.369638	0.392351	0.365561	0.353737	0.379892	0.370513	0.367338	0.387136	0.367293	0.391014	0.38782	0.37012	0.366387	0.391042	0.360433	0.371541	0.382035	0.376118	0.36735	0.362486	0.380674	0.38788	0.389587	0.377965
252	SwtPo252	ACAB-00195	253	0.338993	0.335943	0.381479	0.369838	0.399638	0.375229	0.350829	0.347874	0.374962	0.382061	0.378458	0.360017	0.353308	0.363697	0.390937	0.385211	0.372753	0.380215	0.375996	0.342689	0.365751	0.381708	0.365857	0.366675	0.365533	0.351537	0.379577	0.358536	0.391456	0.385276	0.360437	0.373373	0.384308	0.385049	0.368802	0.368909	0.355589	0.376618	0.379426	0.37894	0.381784	0.356215	0.39926	0.363356	0.392199	0.400189
253	SwtPo253	ACAB-0032	254	0.363543	0.361985	0.392784	0.380123	0.412655	0.39266	0.372114	0.365619	0.38825	0.396843	0.392161	0.368561	0.374471	0.382263	0.409186	0.400447	0.393438	0.401029	0.388704	0.359258	0.378939	0.395789	0.380118	0.382136	0.376087	0.364762	0.393668	0.377122	0.411836	0.400818	0.380027	0.385779	0.402311	0.402013	0.383014	0.383273	0.37511	0.391986	0.392722	0.396386	0.396394	0.367634	0.412926	0.379141	0.401728	0.407944
254	SwtPo254	ACAB-00221	255	0.345875	0.35973	0.33152	0.306926	0.384241	0.363785	0.367167	0.285247	0.365738	0.388279	0.378905	0.396434	0.375134	0.324641	0.369314	0.372873	0.362182	0.367264	0.34068	0.311893	0.367081	0.365687	0.381912	0.405125	0.359895	0.301739	0.345076	0.362201	0.371595	0.359221	0.380208	0.404719	0.378208	0.389317	0.379042	0.406981	0.377443	0.35	0.345163	0.357861	0.378332	0.350335	0.376698	0.4024	0.386399	0.395279
255	SwtPo255	ACAB-00165	256	0.33266	0.328878	0.367555	0.357737	0.373541	0.354963	0.334311	0.356961	0.372361	0.381207	0.364532	0.354822	0.339931	0.363472	0.359284	0.345548	0.351224	0.365868	0.344173	0.339723	0.367258	0.37344	0.349921	0.369643	0.366024	0.349656	0.36569	0.340921	0.369079	0.378121	0.348333	0.375636	0.381582	0.382884	0.351438	0.377574	0.343357	0.349425	0.365393	0.355087	0.351995	0.343378	0.372032	0.371177	0.390199	0.390598
256	SwtPo256	ACAB-0068	257	0.361691	0.352362	0.392527	0.384869	0.389768	0.380595	0.327813	0.364635	0.367979	0.324597	0.356337	0.372077	0.35974	0.381306	0.39265	0.372695	0.365419	0.378746	0.377984	0.355163	0.369097	0.375754	0.372497	0.382538	0.368756	0.366674	0.389759	0.358207	0.385421	0.394172	0.369541	0.387853	0.377422	0.331591	0.370046	0.389567	0.366023	0.378535	0.387487	0.374323	0.37221	0.365535	0.381816	0.383997	0.333116	0.33214
257	SwtPo257	ACAB-0025	258	0.365659	0.364813	0.393683	0.382045	0.416527	0.393493	0.378019	0.363304	0.390731	0.400558	0.391425	0.373987	0.380438	0.377219	0.410076	0.400774	0.39331	0.403291	0.388799	0.356203	0.382408	0.398773	0.385725	0.386763	0.380118	0.364334	0.391785	0.379034	0.410787	0.400417	0.384533	0.390307	0.40446	0.405532	0.38701	0.388437	0.381381	0.392109	0.390969	0.396156	0.398581	0.369542	0.413973	0.384872	0.40439	0.409442
258	SwtPo258	ACAB-0021	259	0.356636	0.353589	0.38795	0.377343	0.40972	0.390637	0.36532	0.361006	0.38115	0.392076	0.38315	0.367679	0.367383	0.371732	0.404045	0.391843	0.385811	0.397292	0.387346	0.351907	0.371042	0.388813	0.373889	0.380442	0.374574	0.358766	0.387174	0.369734	0.405007	0.396792	0.373754	0.382547	0.39659	0.394534	0.376674	0.379749	0.370349	0.3879	0.386591	0.393674	0.393926	0.364036	0.409816	0.376841	0.397504	0.402868
259	SwtPo259	ACAB-0076	260	0.333027	0.360937	0.257501	0.339497	0.376119	0.343809	0.341006	0.330228	0.343003	0.355082	0.345238	0.374173	0.364544	0.25645	0.368267	0.358082	0.350176	0.358403	0.330273	0.322655	0.342221	0.345235	0.374096	0.390031	0.353886	0.330145	0.338551	0.351218	0.371316	0.339936	0.367658	0.390808	0.346738	0.364906	0.378038	0.388716	0.368344	0.348661	0.339211	0.345599	0.360568	0.352243	0.374704	0.38581	0.353824	0.369701
260	SwtPo260	ACAB-00167	261	0.347765	0.356098	0.37619	0.367522	0.363475	0.370922	0.354673	0.345979	0.379506	0.366797	0.377366	0.382481	0.365663	0.363741	0.363958	0.36065	0.363954	0.36072	0.354032	0.343528	0.380263	0.37659	0.367585	0.391445	0.36791	0.364213	0.367644	0.366924	0.372582	0.382464	0.37099	0.392717	0.385742	0.364942	0.370982	0.393096	0.363962	0.359267	0.364189	0.369926	0.362359	0.362007	0.363956	0.390789	0.389294	0.381039
261	SwtPo261	ACAB-00193	262	0.335227	0.326367	0.366244	0.371257	0.353818	0.361677	0.329314	0.366903	0.27557	0.356744	0.191523	0.339607	0.324607	0.358627	0.366627	0.352844	0.355158	0.348817	0.353578	0.349667	0.277953	0.278409	0.335204	0.342437	0.342022	0.358995	0.365474	0.32826	0.371915	0.370115	0.332447	0.342406	0.275023	0.356502	0.332974	0.344252	0.327279	0.370133	0.363348	0.360191	0.354957	0.342373	0.365974	0.341379	0.364065	0.370938
262	SwtPo262	ACAB-00203	263	0.354653	0.358389	0.392487	0.378029	0.406859	0.39126	0.36978	0.354885	0.387126	0.393133	0.385255	0.370458	0.369992	0.374648	0.406412	0.395146	0.38971	0.397436	0.387577	0.352036	0.377687	0.391176	0.378797	0.380286	0.374889	0.360423	0.389014	0.37091	0.404933	0.396631	0.378692	0.383811	0.395401	0.397353	0.379729	0.382696	0.374237	0.390203	0.388262	0.389687	0.393368	0.366289	0.408048	0.377721	0.39957	0.402643
263	SwtPo263	ACAB-0047	264	0.352848	0.354551	0.386772	0.377355	0.411111	0.386908	0.373887	0.36229	0.386451	0.397305	0.386337	0.365449	0.369203	0.375071	0.40444	0.397553	0.388719	0.396719	0.38593	0.354247	0.380222	0.392983	0.37395	0.377842	0.374245	0.362176	0.390703	0.369373	0.404643	0.39749	0.374427	0.384149	0.399279	0.400052	0.376494	0.380345	0.371242	0.390439	0.390305	0.389145	0.39595	0.366345	0.407854	0.377771	0.402099	0.407631
264	SwtPo264	ACAB-00213	265	0.348282	0.363902	0.329566	0.309137	0.384183	0.364885	0.364299	0.285069	0.365768	0.392432	0.377512	0.395613	0.374134	0.325447	0.36963	0.37047	0.359707	0.363573	0.341927	0.312536	0.359543	0.365114	0.381084	0.401746	0.358417	0.29974	0.342494	0.360648	0.369866	0.359392	0.379533	0.401208	0.374389	0.38974	0.380428	0.40317	0.378227	0.351096	0.34271	0.357706	0.37457	0.350183	0.375804	0.396559	0.38534	0.395282
265	SwtPo265	ACAB-00151	266	0.360583	0.365183	0.409989	0.399681	0.373497	0.366165	0.369588	0.405138	0.352071	0.380116	0.326063	0.121124	0.367205	0.398062	0.393779	0.367145	0.356351	0.358101	0.380599	0.376016	0.355475	0.353052	0.375893	0.109483	0.36204	0.408925	0.394545	0.372449	0.378979	0.381891	0.369989	0.110307	0.344123	0.395555	0.378102	0.111658	0.37131	0.375026	0.393611	0.372395	0.367013	0.379807	0.374949	0.113476	0.401558	0.396388
266	SwtPo266	ACAB-0084	267	0.346036	0.360959	0.357341	0.341877	0.391108	0.371541	0.36105	0.324338	0.365004	0.368296	0.364316	0.397935	0.375167	0.346885	0.37633	0.3704	0.367925	0.371269	0.35274	0.330061	0.35735	0.368822	0.381655	0.406391	0.360575	0.334041	0.357257	0.364547	0.380488	0.373919	0.377324	0.410939	0.38067	0.370005	0.382601	0.405865	0.372509	0.368253	0.355966	0.374852	0.373459	0.351706	0.387167	0.405058	0.374665	0.379534
267	SwtPo267	ACAB-0044	268	0.361501	0.366012	0.409407	0.402729	0.374796	0.366145	0.37164	0.406234	0.357327	0.383389	0.332198	0.121069	0.367025	0.396333	0.394599	0.366212	0.359357	0.358351	0.381852	0.375936	0.357721	0.356737	0.376002	0.110067	0.363571	0.410102	0.394831	0.374013	0.38041	0.383716	0.370254	0.110651	0.34735	0.395517	0.37882	0.111634	0.373532	0.374563	0.395021	0.3731	0.367993	0.38289	0.375	0.114477	0.400999	0.397891
268	SwtPo268	ACAB-006	269	0.3341	0.340823	0.36877	0.363187	0.361866	0.348784	0.342165	0.37132	0.373311	0.365586	0.355075	0.376504	0.339728	0.363519	0.349441	0.337035	0.344098	0.34562	0.339682	0.334931	0.365919	0.375103	0.356743	0.387117	0.359855	0.364166	0.350602	0.342537	0.355415	0.36485	0.351374	0.392595	0.38164	0.367932	0.351257	0.393576	0.350994	0.33808	0.350406	0.352505	0.332897	0.345206	0.358729	0.384369	0.383414	0.372547
269	SwtPo269	ACAB-0017	270	0.345397	0.346358	0.383924	0.373626	0.401974	0.385694	0.355171	0.35523	0.375818	0.385161	0.377622	0.364844	0.360542	0.36424	0.398936	0.385431	0.378915	0.387681	0.383227	0.351788	0.371018	0.383791	0.37174	0.373335	0.364334	0.353593	0.386303	0.366743	0.401873	0.387999	0.370928	0.376078	0.388789	0.38838	0.373399	0.375251	0.366455	0.386071	0.386744	0.390358	0.383468	0.360197	0.400478	0.368987	0.393463	0.395559
270	SwtPo270	ACAB-0069	271	0.346587	0.363332	0.332213	0.307369	0.387324	0.366642	0.368144	0.281943	0.364948	0.391505	0.382669	0.398697	0.376387	0.327553	0.370535	0.374012	0.362404	0.370278	0.340388	0.316554	0.364711	0.365851	0.382204	0.406037	0.362303	0.301075	0.34232	0.360023	0.372405	0.356405	0.381369	0.407264	0.376209	0.392053	0.381603	0.406086	0.377138	0.352384	0.343652	0.358701	0.378241	0.349436	0.378217	0.403033	0.38562	0.39643
271	SwtPo271	ACAB-00183
Supplemental Table S3: Identity-by-state (IBS)-based genetic distance matrix between pairs of 271 accessions using 7,591 polymorphic SNPs.
[truncated: 224 more columns]
