# Supplementary material for: Genetic diversity and population structure studies of West African sweetpotato [Ipomoea batatas (L.) Lam] collection using DArTseq
Source: PLoS One. 2025 Jan 3;20(1):e0312384. doi: 10.1371/journal.pone.0312384 (PMC11698414; doi:10.1371/journal.pone.0312384)
Supplement: S4 Table — (XLSX) [file pone.0312384.s004.xlsx]

## Sheet: Sheet1
Results from Tajima's Neutrality Test [1]	m	S	ps	Θ	π	D
Group
All Ipomoea batatas accessions	271	7389	0.97339	0.15757	0.0858803	-1.44117
Germplasm type
Traditionals/landraces	165	7093	0.934396	0.164503	0.0877316	-1.5306
Improved lines	19	5606	0.738506	0.211297	0.0736737	-2.76067
Advanced lines	87	6574	0.866026	0.17192	0.0613226	-2.2263
State of samples collection
Abia	106	6888	0.90739	0.173301	0.0646414	-2.13157
Atlantique	128	6657	0.87696	0.161642	0.0881406	-1.52138
Dosso	1	—	—	—	—	—
Ebonyi	33	5761	0.758925	0.186997	0.0651252	-2.5193
Tillaberi	3	110	0.0144908	0.00966056	0.00605981	n/c
Country of origin
Benin	127	6624	0.872612	0.161074	0.0884467	-1.50956
Mozambique	10	3635	0.478857	0.169269	0.0623487	-3.1727
Niger	4	158	0.0208141	0.0113532	0.00544504	-5.4548
Nigeria	127	7056	0.929522	0.171579	0.0679152	-2.02282
Uganda	3	752	0.0990647	0.0660431	0.044219	n/c
Regions in Africa continent
East Africa	3	752	0.0990647	0.0660431	0.044219	n/c
South Africa	10	3635	0.478857	0.169269	0.0623487	-3.1727
West Africa	258	7372	0.97115	0.158471	0.0867711	-1.43781
Flesh coloration
Cream	28	5322	0.701093	0.180162	0.0833067	-2.12913
Orange	104	6973	0.918588	0.176083	0.0666543	-2.11628
Purple	10	2362	0.311158	0.10999	0.0421523	-3.09722
White	73	6811	0.897247	0.184588	0.0857302	-1.88509
Yellow	24	5962	0.785404	0.210322	0.0862549	-2.3954
Unknow	32	5763	0.759189	0.188513	0.0910918	-2.00645
Five groups based on NJ tree
Group 1	35	3821	0.503359	0.122228	0.0352084	-2.72893
Group 2	72	6217	0.818996	0.168972	0.0577549	-2.31985
Group 3	68	5781	0.76156	0.159011	0.068107	-2.02653
Group 4	96	6180	0.814122	0.158502	0.0693841	-1.9282
Four groups based on population structure at K= 4
Group 1	98	6796	0.895271	0.173601	0.0677692	-2.08692
Group 2	33	3100	0.408378	0.100623	0.0313716	-2.65928
Group 3	39	2983	0.392965	0.0929457	0.0332921	-2.42429
Group 4	38	1768	0.232907	0.0554332	0.0300099	-1.7371
Mixed	63	6821	0.898564	0.190681	0.0671242	-2.31549
Supplemental Table S4: Summary of the proportion of polymorphic sites (Ps), θ, S, π and Tajima's Neutrality Test (D) across 271 Ipomoea batatas accessions genotyped with 7,591 polymorphic SNPs.

## Sheet: interpretation 
	https://en.wikipedia.org/wiki/Tajima%27s_D#:~:text=A%20negative%20Tajima%27s%20D%20signifies,bottleneck%20or%20a%20selective%20sweep).
