# Supplementary material for: Genetic diversity and population structure studies of West African sweetpotato [Ipomoea batatas (L.) Lam] collection using DArTseq
Source: PLoS One. 2025 Jan 3;20(1):e0312384. doi: 10.1371/journal.pone.0312384 (PMC11698414; doi:10.1371/journal.pone.0312384)
Supplement: S5 Table — (XLSX) [file pone.0312384.s005.xlsx]

## Sheet: PCs
Taxa	PC1	PC2	PC3	PC4	PC5
SwtPo001	0.0547589	3.84003	-3.74091	0.779712	-0.91426
SwtPo002	-0.407775	6.53016	-10.6061	1.13154	-1.77382
SwtPo003	-1.69792	8.0049	6.1781	-6.05274	6.87918
SwtPo004	-2.11785	5.51538	1.5847	-2.53022	-3.89959
SwtPo005	2.65661	4.72074	0.236488	3.41282	1.73942
SwtPo006	1.90184	4.91709	0.429782	1.43358	3.13792
SwtPo007	0.125827	3.29049	-2.55367	1.42978	-2.74811
SwtPo008	-2.74221	2.97373	5.13387	-2.9385	-2.39657
SwtPo009	1.25297	1.94004	0.792937	-2.30198	-4.59458
SwtPo010	1.0167	2.25442	2.34318	2.60782	-4.03491
SwtPo011	1.26025	2.03311	-1.66043	-2.29651	-2.67127
SwtPo012	14.2205	-9.84428	-4.48547	-6.18715	-2.4537
SwtPo013	0.0507036	7.68444	-12.7764	1.36077	-2.48651
SwtPo014	-1.52566	6.26837	4.46546	-4.78846	5.61824
SwtPo015	1.14912	5.72691	0.504943	3.35518	1.17994
SwtPo016	1.68893	3.84519	0.331696	2.27928	1.41168
SwtPo017	1.45832	3.87096	0.077532	1.74856	1.05179
SwtPo018	2.03679	4.44824	0.110891	1.77963	1.75221
SwtPo019	0.0338019	4.84382	1.44844	0.0288104	1.29096
SwtPo020	-1.0099	2.78357	2.16532	0.0260552	-0.668762
SwtPo021	0.822352	1.47688	0.733436	-1.782	-3.75543
SwtPo022	1.61309	2.21509	1.00264	-1.89779	-4.42568
SwtPo023	-0.126845	10.4444	-17.6404	1.99311	-3.27277
SwtPo024	17.863	-12.5829	-5.4051	-7.82104	-3.24592
SwtPo025	0.514926	5.70345	-5.76921	0.737922	-3.5116
SwtPo026	-3.1509	3.07086	4.95038	-1.71459	-2.83784
SwtPo027	0.201805	6.53523	1.76156	0.870874	2.07511
SwtPo028	-0.208787	5.79591	-6.70794	0.616804	-2.71367
SwtPo029	2.21023	5.57208	0.756058	3.14972	1.34769
SwtPo030	1.46496	5.95319	1.80314	-1.04637	3.26594
SwtPo031	0.0395066	9.4698	-15.7196	1.73041	-2.49521
SwtPo032	18.2772	-12.7484	-5.45421	-7.78349	-3.17863
SwtPo033	2.65102	2.39604	0.490238	-2.02394	-4.35291
SwtPo034	1.09814	3.25731	3.00463	3.50366	-5.16265
SwtPo035	-0.0879836	10.4656	-17.2203	2.34985	-3.02751
SwtPo036	17.9311	-12.5211	-5.4926	-7.85547	-3.20205
SwtPo037	-0.22706	9.54452	-15.6528	1.83424	-2.85175
SwtPo038	1.14181	4.51247	1.67941	1.38591	1.5044
SwtPo039	0.231988	6.4265	1.75738	0.831468	2.23088
SwtPo040	1.60531	5.85695	0.31843	0.9886	2.94434
SwtPo041	1.96155	4.30225	-0.0711933	2.82868	1.47203
SwtPo042	-0.948313	6.75537	-7.49285	0.657406	-2.31023
SwtPo043	2.4326	5.95334	0.268037	2.5414	2.32059
SwtPo044	17.0978	-12.1104	-4.83746	-7.16353	-2.95794
SwtPo045	0.555033	3.51961	4.90981	2.41773	-6.16399
SwtPo046	1.38214	3.3203	3.70079	3.78823	-5.94432
SwtPo047	20.0411	-14.1282	-5.90418	-8.63814	-3.8486
SwtPo048	-2.27339	0.740971	0.999529	-3.86345	-3.54176
SwtPo049	0.180704	4.54221	-4.77008	0.934969	-2.72274
SwtPo050	-2.20817	2.84498	4.44032	-1.88026	-2.8036
SwtPo051	3.37686	6.44951	0.419643	3.38289	2.32242
SwtPo052	1.84571	5.32537	-1.16712	1.61775	3.88029
SwtPo053	0.773342	4.65714	-1.60753	0.108338	2.38315
SwtPo054	2.7398	4.25114	0.355407	2.79189	1.64543
SwtPo055	1.01049	4.39897	1.29094	1.10399	2.39587
SwtPo056	13.7057	-9.87714	-4.25957	-6.05676	-2.28952
SwtPo057	-0.00342864	2.91506	4.28001	1.95178	-4.83604
SwtPo058	0.940603	2.60774	3.62383	1.89125	-4.60332
SwtPo059	0.220305	6.65052	2.14382	-0.128018	1.71632
SwtPo060	-2.5436	0.825843	1.47503	-4.42638	-3.49414
SwtPo061	-0.333319	7.54581	-12.8676	1.37172	-2.13393
SwtPo062	0.19426	9.40624	-16.0055	2.05125	-2.6755
SwtPo063	2.47526	5.74763	-0.38417	1.19295	3.73166
SwtPo064	0.639939	5.90037	-4.77626	2.59396	-4.43579
SwtPo065	1.67205	4.66312	0.716706	1.60319	3.47381
SwtPo066	-2.74202	3.10031	4.22434	-2.78839	-1.71356
SwtPo067	17.9574	-12.5117	-5.32223	-7.79478	-3.38768
SwtPo068	0.719625	2.87515	4.1022	2.10518	-5.07467
SwtPo069	0.747524	3.19635	2.89439	2.90199	-4.86952
SwtPo070	-1.23494	3.41018	1.85326	-0.410444	-2.65888
SwtPo071	1.33021	4.79864	0.135402	-0.420995	3.54728
SwtPo072	-0.969116	6.27276	-6.16848	0.686557	-2.43936
SwtPo073	2.70136	5.37092	-0.0565262	3.60532	2.02969
SwtPo074	1.35731	4.07017	1.6693	1.73381	2.22182
SwtPo075	-3.54204	3.36878	5.27502	-2.09138	-3.16186
SwtPo076	0.944234	3.48422	4.86424	2.42575	-6.04709
SwtPo077	0.0148765	2.92877	4.15318	2.45093	-5.54936
SwtPo078	1.30167	4.32631	1.99103	3.86807	-5.10266
SwtPo079	-0.32818	14.2808	-6.37553	0.646822	7.03586
SwtPo080	-0.032655	9.72357	-15.8305	1.75368	-2.8338
SwtPo081	-2.04773	4.94695	1.63893	-2.58964	-3.65427
SwtPo082	0.126763	4.49331	-1.6326	0.504424	1.5276
SwtPo083	2.81924	5.06009	0.297987	3.41812	2.63566
SwtPo084	1.00079	4.62879	-0.23696	2.07715	3.42123
SwtPo085	2.92637	2.666	1.4033	0.584445	1.47745
SwtPo086	-0.920704	2.87669	2.75645	-0.236168	-0.834354
SwtPo087	0.920634	3.45724	4.5941	2.55064	-5.64159
SwtPo088	-1.84331	2.80169	4.39676	-6.50684	-4.15105
SwtPo089	0.956404	3.71881	1.94793	3.27058	-4.98617
SwtPo090	-0.362785	3.2643	4.09732	0.146862	-1.27547
SwtPo091	-17.3113	-16.3677	-4.53094	0.034847	4.70247
SwtPo092	17.4027	-12.2236	-5.08266	-7.29975	-2.902
SwtPo093	-11.3654	-8.81062	0.523742	1.13488	-0.799742
SwtPo094	-0.6269	11.515	-10.3693	1.25089	1.75762
SwtPo095	-0.526009	13.5731	-13.6541	1.08111	2.31644
SwtPo096	-0.257031	12.7273	-12.3853	1.1934	2.51282
SwtPo097	-0.618848	8.29699	5.50259	-4.84369	6.02355
SwtPo098	-1.13797	8.8156	0.0941658	-2.47217	5.589
SwtPo099	-1.04674	10.2112	0.274604	-2.61938	6.72059
SwtPo100	-7.33966	-3.51319	2.27134	-0.985134	-1.62035
SwtPo101	0.623569	3.75269	5.26259	2.7815	-6.23963
SwtPo102	15.99	-10.942	-4.9056	-6.88934	-2.8325
SwtPo103	15.0581	-10.2477	-4.50243	-6.21403	-2.35061
SwtPo104	-2.29111	3.94968	6.24411	-2.03304	-2.17277
SwtPo105	-0.026169	9.85786	-9.78535	1.04806	1.69781
SwtPo106	-0.679775	13.4708	-13.5384	1.25822	2.3231
SwtPo107	-0.102815	12.9683	-12.622	1.85382	1.39058
SwtPo108	-0.0284068	10.5597	-10.7148	0.668788	2.02675
SwtPo109	18.4847	-13.1625	-5.28146	-7.81324	-2.94218
SwtPo110	-1.06589	9.12951	0.0636039	-2.24166	5.42584
SwtPo111	-3.64555	0.16387	4.69199	0.761685	-3.21012
SwtPo112	-14.9449	-13.8946	-3.75269	0.0923636	3.39828
SwtPo113	-1.58012	2.09767	2.64671	-1.26905	-1.91228
SwtPo114	-6.26696	-3.65718	1.75655	10.4254	-11.4618
SwtPo115	-6.07607	1.86905	10.3689	-9.51956	-2.33319
SwtPo116	-5.59408	1.64717	9.59141	-8.85693	-2.3352
SwtPo117	-0.500308	9.64561	-9.23675	0.705248	2.08074
SwtPo118	-0.546902	12.3124	-11.6254	1.98269	1.89271
SwtPo119	-0.989056	12.3423	0.0252883	-2.93409	8.15223
SwtPo120	-0.82258	8.71855	0.478278	-3.19308	6.15952
SwtPo121	0.213913	7.24166	4.00584	-1.86882	5.00024
SwtPo122	-0.681322	10.8613	-0.567718	-2.33923	6.79498
SwtPo123	-11.0915	-10.5811	-3.18653	-0.171193	2.9056
SwtPo124	-2.28475	-7.66048	-0.853305	6.979	5.31879
SwtPo125	0.758304	7.60861	-0.730847	0.817166	1.17331
SwtPo126	17.5592	-12.0911	-4.99161	-7.5353	-2.90454
SwtPo127	-6.01376	1.88934	10.055	-9.39442	-2.1838
SwtPo128	-11.7865	-8.8005	0.582595	1.05477	-0.621388
SwtPo129	-0.485343	9.9668	-9.45297	1.53017	1.68313
SwtPo130	-0.292953	13.3223	-13.5356	2.33714	2.24518
SwtPo131	-0.174247	8.52174	4.99734	-4.33795	6.85037
SwtPo132	-0.517592	7.97659	5.51655	-4.53403	7.20036
SwtPo133	-0.5505	7.01902	3.91816	-3.22816	5.85829
SwtPo134	-0.895128	7.14899	3.85717	-3.13548	5.71928
SwtPo135	-14.7431	-14.0502	-3.4865	-0.01353	3.95097
SwtPo136	-5.29204	-3.31894	1.58306	9.10028	-10.2131
SwtPo137	8.05299	-2.76395	-0.712252	-1.80708	-3.94193
SwtPo138	6.83409	-2.24532	5.73382	3.06258	1.20792
SwtPo139	-2.40561	2.59508	3.53303	0.972903	-3.84617
SwtPo140	-1.93479	3.29454	3.84129	-1.39421	-1.8753
SwtPo141	-0.322329	8.7017	-8.50055	0.241412	1.64319
SwtPo142	-0.630648	12.5653	-12.0394	1.57252	2.15697
SwtPo143	-1.0613	8.24352	5.4217	-4.38209	6.441
SwtPo144	-0.537741	6.53359	4.32759	-3.36983	5.40268
SwtPo145	-0.588886	6.91827	5.58663	-1.73405	0.936743
SwtPo146	-0.407225	7.25456	4.24882	-3.87086	6.72924
SwtPo147	-8.78188	-4.53374	2.40509	-1.42859	-1.98054
SwtPo148	-13.9138	-13.139	-3.63678	-0.0196072	3.95586
SwtPo149	0.722398	7.48915	-0.504068	1.01988	0.707053
SwtPo150	-6.42729	-4.52208	0.12729	4.78396	-3.96728
SwtPo151	-0.957681	2.8196	5.27245	-4.77797	1.06814
SwtPo152	0.0214364	11.0155	-9.85064	0.725753	1.72542
SwtPo153	0.185414	12.0453	-12.4066	0.301656	1.9258
SwtPo154	-0.860206	6.86188	6.35742	-2.71839	1.94854
SwtPo155	0.343783	8.48831	4.60409	-4.1063	6.00047
SwtPo156	-0.587783	7.61414	4.79427	-4.81039	6.06349
SwtPo157	-1.03154	10.3484	0.362711	-2.88223	7.14058
SwtPo158	16.355	-11.0569	-4.95335	-6.86397	-2.84956
SwtPo159	2.38251	2.94313	-2.55706	-3.99712	-5.25469
SwtPo160	0.66877	7.70472	-1.24536	0.895917	0.830654
SwtPo161	-0.641388	4.70182	2.09417	-1.31451	1.3358
SwtPo162	-1.53078	3.65383	4.74629	-1.28566	-1.98914
SwtPo163	0.176794	6.75791	-5.13025	1.50813	-0.13795
SwtPo164	-0.773149	11.1224	-11.4744	1.06043	1.80364
SwtPo165	-0.231782	7.18378	4.25302	-4.55159	4.72854
SwtPo166	-0.363902	7.30889	4.89308	-2.63214	6.20676
SwtPo167	-0.878033	7.00472	4.414	-4.20407	5.69226
SwtPo168	12.743	-8.75922	-4.11753	-5.76337	-2.6129
SwtPo169	0.698593	-1.03895	3.92851	0.322411	-0.653706
SwtPo170	-0.102449	11.0123	-10.7563	1.11969	2.02931
SwtPo171	18.028	-12.4723	-5.38391	-7.93288	-3.28284
SwtPo172	-3.07372	3.65609	5.79968	-6.99621	3.1346
SwtPo173	-0.800116	7.5356	-7.45651	1.16427	1.76935
SwtPo174	-0.986296	11.2765	-12.2467	1.20535	2.23012
SwtPo175	-0.632297	8.86034	5.64319	-4.31935	6.7486
SwtPo176	-0.504239	7.27116	4.28975	-3.97274	5.96596
SwtPo177	-0.17234	7.48675	5.08078	-4.25479	6.28077
SwtPo178	-0.311633	5.28628	4.43032	-2.04609	1.20768
SwtPo179	-6.79752	-3.64792	2.35691	-1.06121	-1.98045
SwtPo180	-4.04572	1.35229	5.90109	-5.82939	-1.08618
SwtPo181	-8.33661	-4.30097	4.08798	-2.47665	-1.43874
SwtPo182	-12.0572	-8.96263	0.316705	1.00275	-1.1322
SwtPo183	-5.06452	-2.37914	3.02243	6.41165	-7.35057
SwtPo184	-2.21776	-10.3756	-0.739485	8.66695	7.44417
SwtPo185	2.6454	3.61128	-3.26633	-5.18932	-6.57632
SwtPo186	-5.84828	1.64967	9.73532	-9.4831	-2.32372
SwtPo187	-6.92341	1.88354	11.6805	-10.9963	-2.64006
SwtPo188	-17.8488	-16.8039	-4.53521	-0.276128	4.6901
SwtPo189	20.6021	-6.60121	7.64651	11.0479	7.63559
SwtPo190	19.7506	-13.9938	-5.56788	-8.45058	-3.36798
SwtPo191	-16.9518	-15.8929	-4.08517	0.271954	4.51886
SwtPo192	20.0615	-6.62826	7.44828	10.8378	7.6482
SwtPo193	-5.0933	-3.48222	1.7503	6.15087	-4.99986
SwtPo194	-11.548	-8.98844	0.106389	1.01129	-0.519767
SwtPo195	-10.1597	-5.08604	3.13713	-1.75489	-2.02996
SwtPo196	1.41028	3.52544	4.84177	10.3333	-11.2881
SwtPo197	-6.36105	-3.49722	2.09313	10.3636	-11.7637
SwtPo198	-12.9834	-9.81487	0.486783	0.905489	-0.830643
SwtPo199	19.0492	-13.2706	-5.26793	-8.33917	-3.12374
SwtPo200	20.8896	-14.6946	-6.00048	-8.8379	-3.63473
SwtPo201	1.64737	4.05039	5.46895	10.8915	-11.9573
SwtPo202	20.3126	-6.59314	7.77843	10.6365	7.63398
SwtPo203	18.1953	-12.8711	-5.49992	-7.88244	-3.06398
SwtPo204	-6.49626	-3.71985	2.2164	9.93725	-11.7706
SwtPo205	-16.9696	-16.2732	-4.45657	-0.172366	4.5709
SwtPo206	-6.1455	1.67128	10.0357	-9.67801	-2.22345
SwtPo207	-2.04934	-9.99007	-0.671268	8.15915	7.04772
SwtPo208	17.921	-5.42146	6.70836	9.95195	6.99499
SwtPo209	-6.9054	-3.97027	2.03997	10.487	-11.9878
SwtPo210	-12.5922	-9.4579	0.336276	1.22969	-0.764035
SwtPo211	20.8585	-6.52281	7.57974	10.7857	7.59429
SwtPo212	-4.96274	-4.84489	1.78311	9.73757	-12.2967
SwtPo213	-2.53153	-10.6542	-0.792866	8.89302	7.51318
SwtPo214	-17.9469	-16.8745	-4.3597	0.266897	4.94487
SwtPo215	-3.81261	2.17951	6.63685	-2.85669	-3.87702
SwtPo216	19.1752	-6.40816	6.98725	9.80164	6.75317
SwtPo217	-17.9715	-16.7112	-4.20455	0.0564722	4.93396
SwtPo218	-13.0468	-9.80752	0.615676	1.11871	-1.09717
SwtPo219	-15.6701	-14.8807	-4.18087	0.179935	4.1426
SwtPo220	20.6612	-6.6902	7.89034	10.9666	7.67152
SwtPo221	1.38977	3.80557	4.88221	10.4043	-11.7949
SwtPo222	-13.303	-10.0994	0.677049	1.04264	-0.85392
SwtPo223	20.5094	-6.56922	7.58531	10.7401	7.67969
SwtPo224	21.4459	-15.1561	-6.24927	-9.12965	-3.69727
SwtPo225	-19.3327	-18.1178	-4.81479	0.0790563	5.10643
SwtPo226	1.20135	3.77476	5.0035	10.4192	-11.5884
SwtPo227	18.1817	-5.70237	6.89258	9.85972	7.10295
SwtPo228	18.5737	-13.1595	-5.40094	-7.89384	-3.44176
SwtPo229	-3.86348	2.1504	7.1456	-2.89076	-4.12388
SwtPo230	-2.30642	-9.15806	-0.294162	8.12246	6.83324
SwtPo231	-4.11687	0.223917	4.84314	0.898609	-3.28888
SwtPo232	-16.8379	-16.0719	-4.32264	0.0857262	4.28114
SwtPo233	-3.93977	4.20163	7.81269	-9.04489	3.55679
SwtPo234	-18.2825	-17.3062	-4.68275	0.16856	4.85086
SwtPo235	-19.3929	-18.4127	-4.83665	0.179548	5.23759
SwtPo236	21.5781	-7.11433	7.97865	11.1026	7.8976
SwtPo237	20.1337	-6.347	7.73931	10.6086	7.65928
SwtPo238	-5.27337	-2.44307	2.9658	6.69278	-7.59007
SwtPo239	-2.73259	3.44811	5.8922	-6.69295	2.75955
SwtPo240	-2.41499	-9.79172	-0.668904	8.28142	6.7484
SwtPo241	-2.32027	-9.65023	-0.826951	8.45494	6.70175
SwtPo242	0.662533	2.57741	3.52629	7.15912	-8.04821
SwtPo243	20.3095	-6.47935	7.33184	10.6433	7.64791
SwtPo244	-7.0851	1.81856	12.061	-11.2674	-2.61953
SwtPo245	-6.29695	-3.67992	1.87766	10.1858	-11.3923
SwtPo246	-4.03988	2.08171	7.20357	-3.11303	-4.01518
SwtPo247	-3.50679	3.31448	7.52881	-4.43997	-3.98381
SwtPo248	20.7965	-6.69284	7.55451	10.8041	7.73183
SwtPo249	-6.52783	1.63811	10.8239	-9.94491	-2.32243
SwtPo250	-3.46507	4.04497	6.86788	-8.40253	3.22071
SwtPo251	20.1362	-6.42018	7.32667	10.2928	7.53577
SwtPo252	-6.63615	-4.02802	2.07559	10.6553	-12.2437
SwtPo253	-13.8721	-12.9032	-3.77183	-0.334001	3.616
SwtPo254	-18.294	-17.5144	-4.81047	0.351354	4.78629
SwtPo255	-7.23495	1.755	11.8243	-11.0398	-2.76426
SwtPo256	-6.97896	-4.86022	0.0697214	4.9422	-4.20264
SwtPo257	-8.53435	-6.59255	-1.25877	2.63974	-0.911625
SwtPo258	-19.2677	-18.0398	-4.63549	0.0902595	5.19081
SwtPo259	-17.2123	-16.3151	-4.49851	0.0449257	4.35796
SwtPo260	-3.5805	4.10814	7.25485	-8.36852	3.24088
SwtPo261	-5.12526	-2.47767	3.32137	6.6733	-7.52407
SwtPo262	2.32847	3.30776	-3.01882	-5.17825	-6.1867
SwtPo263	-17.6894	-16.6136	-4.5013	0.0452533	4.61899
SwtPo264	-17.2859	-16.3252	-4.69405	0.148898	4.93877
SwtPo265	-6.89732	1.61068	11.8697	-11.0336	-2.683
SwtPo266	21.0885	-14.884	-6.09148	-9.07025	-3.52953
SwtPo267	-9.88348	-3.80201	4.34241	-2.75305	-1.78527
SwtPo268	21.2188	-14.9788	-6.04831	-9.07088	-3.4549
SwtPo269	1.27892	3.85943	5.12959	10.2385	-11.6268
SwtPo270	-15.7297	-14.8602	-4.1403	0.112183	4.27809
SwtPo271	-7.07464	1.84372	12.0338	-11.0985	-2.82948

## Sheet: Eigenvalue&cumulative prop
PC	eigenvalue	proportion of total	cumulative proportion
PC1	85.2365	0.12136	0.12136
PC2	70.2003	0.09995	0.22131
PC3	36.6467	0.05218	0.27349
PC4	28.4056	0.04044	0.31393
PC5	23.3037	0.03318	0.34711
PC6	21.6971	0.03089	0.37801
PC7	20.548	0.02926	0.40726
PC8	13.4843	0.0192	0.42646
PC9	13.1784	0.01876	0.44523
PC10	12.1094	0.01724	0.46247
PC11	11.1184	0.01583	0.4783
PC12	9.07999	0.01293	0.49123
PC13	8.15226	0.01161	0.50283
PC14	7.30495	0.0104	0.51323
PC15	7.08135	0.01008	0.52332
PC16	6.65562	0.00948	0.53279
PC17	6.19755	0.00882	0.54162
PC18	6.0473	0.00861	0.55023
PC19	5.24357	0.00747	0.55769
PC20	4.72844	0.00673	0.56443
PC21	4.58188	0.00652	0.57095
PC22	4.35264	0.0062	0.57715
PC23	4.28589	0.0061	0.58325
PC24	3.75426	0.00535	0.58859
PC25	3.72847	0.00531	0.5939
PC26	3.60665	0.00514	0.59904
PC27	3.50924	0.005	0.60403
PC28	3.44869	0.00491	0.60894
PC29	3.4144	0.00486	0.61381
PC30	3.19868	0.00455	0.61836
PC31	3.07955	0.00438	0.62275
PC32	2.98879	0.00426	0.627
PC33	2.9424	0.00419	0.63119
PC34	2.86811	0.00408	0.63527
PC35	2.82314	0.00402	0.63929
PC36	2.73096	0.00389	0.64318
PC37	2.65683	0.00378	0.64696
PC38	2.60853	0.00371	0.65068
PC39	2.58966	0.00369	0.65437
PC40	2.47831	0.00353	0.65789
PC41	2.43532	0.00347	0.66136
PC42	2.42557	0.00345	0.66482
PC43	2.36543	0.00337	0.66818
PC44	2.34126	0.00333	0.67152
PC45	2.33009	0.00332	0.67483
PC46	2.28258	0.00325	0.67808
PC47	2.26542	0.00323	0.68131
PC48	2.21419	0.00315	0.68446
PC49	2.20877	0.00314	0.68761
PC50	2.15691	0.00307	0.69068
PC51	2.13832	0.00304	0.69372
PC52	2.10579	0.003	0.69672
PC53	2.06676	0.00294	0.69966
PC54	2.05868	0.00293	0.7026
PC55	2.04249	0.00291	0.7055
PC56	2.02972	0.00289	0.70839
PC57	2.0056	0.00286	0.71125
PC58	1.98871	0.00283	0.71408
PC59	1.9759	0.00281	0.71689
PC60	1.94953	0.00278	0.71967
PC61	1.93024	0.00275	0.72242
PC62	1.92705	0.00274	0.72516
PC63	1.90658	0.00271	0.72788
PC64	1.88312	0.00268	0.73056
PC65	1.87784	0.00267	0.73323
PC66	1.85043	0.00263	0.73587
PC67	1.82729	0.0026	0.73847
PC68	1.82078	0.00259	0.74106
PC69	1.80729	0.00257	0.74363
PC70	1.78857	0.00255	0.74618
PC71	1.77987	0.00253	0.74871
PC72	1.76204	0.00251	0.75122
PC73	1.74888	0.00249	0.75371
PC74	1.72622	0.00246	0.75617
PC75	1.72291	0.00245	0.75862
PC76	0.13593	0.00019354	0.75882
PC77	1.71155	0.00244	0.76125
PC78	1.70155	0.00242	0.76368
PC79	0.14246	0.00020284	0.76388
PC80	1.68111	0.00239	0.76627
PC81	1.67006	0.00238	0.76865
PC82	0.16884	0.00024039	0.76889
PC83	0.17339	0.00024688	0.76914
PC84	0.18282	0.0002603	0.7694
PC85	1.64083	0.00234	0.77173
PC86	1.63827	0.00233	0.77407
PC87	1.61911	0.00231	0.77637
PC88	1.6218	0.00231	0.77868
PC89	1.60882	0.00229	0.78097
PC90	1.6013	0.00228	0.78325
PC91	1.58905	0.00226	0.78551
PC92	1.57534	0.00224	0.78776
PC93	0.21211	0.000302	0.78806
PC94	0.21956	0.00031261	0.78837
PC95	0.22817	0.00032487	0.7887
PC96	1.55369	0.00221	0.79091
PC97	1.55069	0.00221	0.79312
PC98	1.54027	0.00219	0.79531
PC99	0.24847	0.00035377	0.79566
PC100	1.52887	0.00218	0.79784
PC101	1.51823	0.00216	0.8
PC102	1.51312	0.00215	0.80216
PC103	1.50338	0.00214	0.8043
PC104	6.1008e-29	8.6864e-32	0.8043
PC105	1.48129	0.00211	0.80641
PC106	1.47627	0.0021	0.80851
PC107	1.46212	0.00208	0.81059
PC108	1.45426	0.00207	0.81266
PC109	1.44989	0.00206	0.81473
PC110	1.43796	0.00205	0.81677
PC111	1.42768	0.00203	0.81881
PC112	1.41294	0.00201	0.82082
PC113	1.40903	0.00201	0.82282
PC114	1.39564	0.00199	0.82481
PC115	1.39141	0.00198	0.82679
PC116	1.38712	0.00197	0.82877
PC117	0.27662	0.00039385	0.82916
PC118	1.36886	0.00195	0.83111
PC119	1.3571	0.00193	0.83304
PC120	1.35615	0.00193	0.83497
PC121	0.28551	0.00040651	0.83538
PC122	1.34009	0.00191	0.83729
PC123	1.32704	0.00189	0.83918
PC124	1.32435	0.00189	0.84106
PC125	0.29845	0.00042493	0.84149
PC126	0.29965	0.00042664	0.84191
PC127	1.30693	0.00186	0.84377
PC128	1.29758	0.00185	0.84562
PC129	1.29373	0.00184	0.84746
PC130	1.28964	0.00184	0.8493
PC131	1.28596	0.00183	0.85113
PC132	1.27675	0.00182	0.85295
PC133	0.3069	0.00043697	0.85339
PC134	0.30945	0.0004406	0.85383
PC135	1.26023	0.00179	0.85562
PC136	1.25395	0.00179	0.85741
PC137	0.31863	0.00045367	0.85786
PC138	1.24166	0.00177	0.85963
PC139	1.23271	0.00176	0.86138
PC140	1.22711	0.00175	0.86313
PC141	1.22002	0.00174	0.86487
PC142	1.22247	0.00174	0.86661
PC143	1.20929	0.00172	0.86833
PC144	0.32888	0.00046826	0.8688
PC145	0.33267	0.00047365	0.86927
PC146	0.33761	0.0004807	0.86975
PC147	0.34085	0.0004853	0.87024
PC148	0.34569	0.0004922	0.87073
PC149	1.1955	0.0017	0.87243
PC150	1.18739	0.00169	0.87412
PC151	1.17769	0.00168	0.8758
PC152	1.17419	0.00167	0.87747
PC153	1.15898	0.00165	0.87912
PC154	1.16405	0.00166	0.88078
PC155	1.14595	0.00163	0.88241
PC156	1.13484	0.00162	0.88403
PC157	0.35662	0.00050776	0.88453
PC158	0.36327	0.00051723	0.88505
PC159	0.37019	0.00052708	0.88558
PC160	0.37213	0.00052984	0.88611
PC161	0.37317	0.00053133	0.88664
PC162	0.37886	0.00053943	0.88718
PC163	0.38236	0.00054441	0.88772
PC164	0.385	0.00054816	0.88827
PC165	0.39602	0.00056386	0.88884
PC166	0.39416	0.00056121	0.8894
PC167	1.11662	0.00159	0.89099
PC168	1.10779	0.00158	0.89256
PC169	1.10362	0.00157	0.89413
PC170	1.09235	0.00156	0.89569
PC171	1.08875	0.00155	0.89724
PC172	0.41061	0.00058464	0.89783
PC173	0.41395	0.00058939	0.89841
PC174	0.4193	0.00059701	0.89901
PC175	0.42132	0.00059988	0.89961
PC176	0.43269	0.00061606	0.90023
PC177	0.43628	0.00062118	0.90085
PC178	0.43967	0.000626	0.90147
PC179	0.44326	0.00063111	0.90211
PC180	0.44966	0.00064024	0.90275
PC181	0.45098	0.0006421	0.90339
PC182	0.45339	0.00064554	0.90403
PC183	0.45735	0.00065118	0.90468
PC184	1.07555	0.00153	0.90622
PC185	1.0614	0.00151	0.90773
PC186	1.07031	0.00152	0.90925
PC187	0.46878	0.00066746	0.90992
PC188	0.47275	0.00067311	0.91059
PC189	0.48041	0.00068401	0.91128
PC190	0.48659	0.00069281	0.91197
PC191	1.04968	0.00149	0.91346
PC192	1.04118	0.00148	0.91495
PC193	1.0344	0.00147	0.91642
PC194	1.01979	0.00145	0.91787
PC195	1.01889	0.00145	0.91932
PC196	1.01485	0.00144	0.92077
PC197	1.00848	0.00144	0.9222
PC198	0.49885	0.00071027	0.92291
PC199	0.50288	0.00071601	0.92363
PC200	0.50708	0.00072198	0.92435
PC201	0.99546	0.00142	0.92577
PC202	0.51825	0.00073789	0.92651
PC203	0.52259	0.00074407	0.92725
PC204	0.52593	0.00074883	0.928
PC205	0.53707	0.00076468	0.92876
PC206	0.54235	0.0007722	0.92954
PC207	0.5458	0.00077712	0.93031
PC208	0.98376	0.0014	0.93171
PC209	0.97896	0.00139	0.93311
PC210	0.97147	0.00138	0.93449
PC211	0.96403	0.00137	0.93586
PC212	0.9625	0.00137	0.93723
PC213	0.95118	0.00135	0.93859
PC214	0.94857	0.00135	0.93994
PC215	0.55801	0.00079449	0.94073
PC216	0.56403	0.00080307	0.94154
PC217	0.5719	0.00081428	0.94235
PC218	0.57773	0.00082257	0.94317
PC219	0.57998	0.00082579	0.944
PC220	0.93658	0.00133	0.94533
PC221	0.92402	0.00132	0.94665
PC222	0.59328	0.00084472	0.94749
PC223	0.59777	0.00085112	0.94834
PC224	0.60177	0.0008568	0.9492
PC225	0.6069	0.00086412	0.95006
PC226	0.61107	0.00087005	0.95093
PC227	0.61333	0.00087327	0.95181
PC228	0.91653	0.0013	0.95311
PC229	0.90529	0.00129	0.9544
PC230	0.90055	0.00128	0.95568
PC231	0.89355	0.00127	0.95696
PC232	0.89224	0.00127	0.95823
PC233	0.88935	0.00127	0.95949
PC234	0.62036	0.00088327	0.96038
PC235	0.63155	0.00089921	0.96127
PC236	0.64252	0.00091482	0.96219
PC237	0.64593	0.00091968	0.96311
PC238	0.65077	0.00092658	0.96404
PC239	0.65771	0.00093645	0.96497
PC240	0.87215	0.00124	0.96621
PC241	0.8667	0.00123	0.96745
PC242	0.86265	0.00123	0.96868
PC243	0.856	0.00122	0.9699
PC244	0.85287	0.00121	0.97111
PC245	0.67073	0.00095499	0.97206
PC246	0.67748	0.0009646	0.97303
PC247	0.67998	0.00096816	0.974
PC248	0.69176	0.00098493	0.97498
PC249	0.69401	0.00098814	0.97597
PC250	0.69886	0.00099505	0.97697
PC251	0.70594	0.00101	0.97797
PC252	0.71307	0.00102	0.97899
PC253	0.83308	0.00119	0.98017
PC254	0.82988	0.00118	0.98135
PC255	0.82521	0.00117	0.98253
PC256	0.81867	0.00117	0.98369
PC257	0.72436	0.00103	0.98473
PC258	0.72721	0.00104	0.98576
PC259	0.73373	0.00104	0.98681
PC260	0.7363	0.00105	0.98785
PC261	0.74416	0.00106	0.98891
PC262	0.80327	0.00114	0.99006
PC263	0.75592	0.00108	0.99113
PC264	0.75678	0.00108	0.99221
PC265	0.76329	0.00109	0.9933
PC266	0.77003	0.0011	0.99439
PC267	0.79632	0.00113	0.99553
PC268	0.78902	0.00112	0.99665
PC269	0.79152	0.00113	0.99778
PC270	0.7818	0.00111	0.99889
PC271	0.7786	0.00111	1
Supplemental Table S5: Summary of principal component, proportion of total and cumulative variance of the 271 Ipomoea batatas accessions used in the present study.

## Sheet: MDS
Taxa	PC1	PC2	PC3	PC4	PC5
SwtPo001	-0.0340731	0.0482858	-0.0650797	0.0206802	-0.00720854
SwtPo002	-0.0273228	0.0847679	-0.148153	0.00355236	-0.0170408
SwtPo003	-0.0122117	0.103509	0.101686	-0.0797371	-0.0300515
SwtPo004	0.00803891	0.0646776	0.0159914	0.0128038	-0.0181332
SwtPo005	-0.0778582	0.0403005	-0.0101264	0.00519808	0.0605884
SwtPo006	-0.0622911	0.043147	0.00192432	-0.0297358	0.0376921
SwtPo007	-0.0328865	0.0503221	-0.058381	0.107908	-0.0372293
SwtPo008	0.0344992	0.0526576	0.0749262	0.0195026	-0.0226897
SwtPo009	-0.0308834	0.00865784	0.00947319	0.0733856	-0.0925488
SwtPo010	-0.0427599	0.0166299	0.0289729	0.162275	-0.0465202
SwtPo011	-0.0543334	0.0171648	-0.0292184	0.0325827	-0.0823703
SwtPo012	-0.106792	-0.175705	-0.0402951	-0.0362594	-0.0469315
SwtPo013	-0.0408291	0.0863471	-0.154479	0.00559116	-0.0104777
SwtPo014	-0.00958723	0.0944085	0.0838151	-0.080034	-0.0273974
SwtPo015	-0.0509697	0.0620195	-0.00133227	0.00356235	0.0645323
SwtPo016	-0.069902	0.0434832	0.000580416	0.0118937	0.0473723
SwtPo017	-0.0600024	0.0379365	-0.00477007	0.00472603	0.0400433
SwtPo018	-0.0731382	0.041128	-0.00415928	-0.00322829	0.0407895
SwtPo019	-0.037965	0.0653421	0.0206178	-0.0167422	0.030265
SwtPo020	4.66609e-05	0.0346033	0.0318165	0.00892621	0.0244612
SwtPo021	-0.0250101	0.00829999	0.00993509	0.0787947	-0.0891223
SwtPo022	-0.041078	0.00836335	0.0118425	0.0769997	-0.0871086
SwtPo023	-0.0372087	0.0935575	-0.174149	-0.00552863	-0.0152782
SwtPo024	-0.114068	-0.192275	-0.0397311	-0.0398563	-0.0534457
SwtPo025	-0.0359294	0.0503621	-0.0721653	0.0478744	-0.0447379
SwtPo026	0.0360385	0.0430145	0.0629403	0.0235889	-0.00431117
SwtPo027	-0.0347832	0.0655174	0.0175031	-0.0239792	0.0445537
SwtPo028	-0.026501	0.061693	-0.094	0.0108195	-0.0162383
SwtPo029	-0.0618923	0.0470225	0.00297736	0.00391251	0.0600392
SwtPo030	-0.0493367	0.0594489	0.028625	-0.0405759	0.00998507
SwtPo031	-0.0433957	0.0897662	-0.166372	-0.00553663	-0.0134111
SwtPo032	-0.117598	-0.192968	-0.0371337	-0.0408682	-0.0550982
SwtPo033	-0.0567022	0.00176983	0.00745593	0.0737214	-0.0950073
SwtPo034	-0.0399154	0.028023	0.0287436	0.17149	-0.049098
SwtPo035	-0.0397984	0.096554	-0.172191	-0.00387318	-0.00763451
SwtPo036	-0.115869	-0.192118	-0.0381785	-0.0433926	-0.0565899
SwtPo037	-0.0379065	0.0918557	-0.165242	0.00053011	-0.013879
SwtPo038	-0.0419698	0.0370048	0.0152706	-0.0258738	0.0511176
SwtPo039	-0.0357825	0.0657664	0.0174784	-0.0238284	0.0446128
SwtPo040	-0.0613657	0.0561049	0.000656215	-0.0286912	0.0379084
SwtPo041	-0.0691224	0.0438917	-0.00990608	0.00584567	0.0566877
SwtPo042	-0.0142394	0.0765301	-0.0901629	0.00434724	-0.00624054
SwtPo043	-0.0718077	0.0498452	-0.00188028	-0.0065209	0.0558705
SwtPo044	-0.112353	-0.19279	-0.033056	-0.0412089	-0.0496331
SwtPo045	-0.0289719	0.0253412	0.057305	0.186549	-0.0896506
SwtPo046	-0.0387451	0.0206259	0.0368205	0.178521	-0.0543969
SwtPo047	-0.117945	-0.20128	-0.0371774	-0.0416415	-0.055457
SwtPo048	0.0356864	0.010564	0.00745765	0.0217465	-0.0849792
SwtPo049	-0.0297922	0.0485323	-0.0689067	0.0513353	-0.0394703
SwtPo050	0.025262	0.0460156	0.0609862	0.0237811	-0.00529973
SwtPo051	-0.0842719	0.0489632	0.000607838	0.00638705	0.0617002
SwtPo052	-0.0696612	0.0579147	-0.0187384	-0.0276291	0.0361888
SwtPo053	-0.0648048	0.0713856	-0.0230216	-0.0187669	0.00829109
SwtPo054	-0.0852853	0.0360873	-0.00621649	0.0163262	0.0462065
SwtPo055	-0.0454307	0.043506	0.01629	-0.0262611	0.0465656
SwtPo056	-0.104606	-0.17679	-0.0375314	-0.035226	-0.0506782
SwtPo057	-0.0186725	0.0293324	0.0561261	0.179533	-0.0740609
SwtPo058	-0.0385557	0.0179723	0.0494394	0.174524	-0.0800488
SwtPo059	-0.0392597	0.0679906	0.0254045	-0.0262026	0.0368856
SwtPo060	0.0358369	0.0118658	0.0131634	0.0105157	-0.0803077
SwtPo061	-0.0314293	0.0815095	-0.157722	-0.00115504	-0.0100564
SwtPo062	-0.0421344	0.0865216	-0.168205	-0.00823314	-0.00850753
SwtPo063	-0.0747063	0.0559826	-0.00603896	-0.0403985	0.0388817
SwtPo064	-0.047067	0.0655558	-0.0809626	0.112099	-0.0503585
SwtPo065	-0.0547825	0.0394636	0.00554813	-0.0308497	0.0394342
SwtPo066	0.0309407	0.049609	0.0595896	0.000237117	-0.0144085
SwtPo067	-0.116031	-0.194337	-0.0369385	-0.042341	-0.0524377
SwtPo068	-0.0306217	0.020819	0.0531314	0.175892	-0.0736852
SwtPo069	-0.0330968	0.0312104	0.0275739	0.16529	-0.052738
SwtPo070	-0.00252185	0.0326587	0.0184704	0.0231981	-0.0126392
SwtPo071	-0.0416081	0.0398727	-0.00296452	-0.0470245	0.0170438
SwtPo072	-0.0194697	0.071749	-0.0804864	0.00986014	-0.0119165
SwtPo073	-0.0725955	0.0497131	-0.0078877	0.000712648	0.061962
SwtPo074	-0.0419037	0.0259138	0.0192461	-0.0239029	0.0539399
SwtPo075	0.0394082	0.0443875	0.0669592	0.0204701	-0.0078474
SwtPo076	-0.0362318	0.0262475	0.0581443	0.182836	-0.0802597
SwtPo077	-0.0181613	0.0243942	0.0507571	0.180384	-0.0706409
SwtPo078	-0.0473128	0.0358723	0.0107468	0.168244	-0.0559756
SwtPo079	-0.0686025	0.154042	-0.0518847	-0.045635	0.0185756
SwtPo080	-0.0403437	0.0945031	-0.161809	-0.00754071	-0.00793395
SwtPo081	0.0120129	0.0579528	0.0143395	0.0112012	-0.0203166
SwtPo082	-0.0564513	0.083011	-0.0367643	-0.0156743	0.0154505
SwtPo083	-0.0737916	0.0421607	-0.00225076	0.00310558	0.0620642
SwtPo084	-0.0433354	0.0474684	-0.0086646	-0.0321098	0.0565833
SwtPo085	-0.057281	0.0075358	0.0151114	-0.0215045	0.023053
SwtPo086	-0.00522118	0.0412829	0.0433806	0.00492539	0.0247511
SwtPo087	-0.0340716	0.0215204	0.0537187	0.181201	-0.0809621
SwtPo088	0.023802	0.0304418	0.0572832	0.00471606	-0.077298
SwtPo089	-0.0439875	0.0335207	0.011345	0.165168	-0.0552881
SwtPo090	-0.0104925	0.0310247	0.04712	0.000123536	0.040183
SwtPo091	0.22197	-0.0837897	-0.0479889	-0.0208574	-0.0208636
SwtPo092	-0.11408	-0.191666	-0.0347163	-0.0423497	-0.0484129
SwtPo093	0.177243	-0.0576607	-0.00878964	0.0182536	0.00882777
SwtPo094	-0.0536392	0.138055	-0.110667	-0.0191624	0.010191
SwtPo095	-0.0517882	0.136929	-0.126645	-0.0307645	-0.000618032
SwtPo096	-0.0577718	0.133696	-0.121117	-0.0332901	0.00117779
SwtPo097	-0.0329068	0.0978627	0.0868698	-0.0815434	-0.010571
SwtPo098	-0.0384151	0.120573	0.0192659	-0.0605876	-0.0039354
SwtPo099	-0.0378906	0.131134	0.0191323	-0.058813	-0.00355617
SwtPo100	0.133047	-0.0155949	0.016886	0.010421	-0.00879198
SwtPo101	-0.0290437	0.0264982	0.0598559	0.18889	-0.081761
SwtPo102	-0.114405	-0.183711	-0.0386432	-0.0384012	-0.0523725
SwtPo103	-0.109583	-0.182253	-0.0386977	-0.0372994	-0.049823
SwtPo104	0.0188975	0.0552662	0.0852207	0.016648	-0.00287122
SwtPo105	-0.0541823	0.111392	-0.112327	-0.0239889	0.000790924
SwtPo106	-0.050298	0.137765	-0.126594	-0.0296558	0.00145898
SwtPo107	-0.065532	0.13796	-0.125501	-0.0151261	0.00213999
SwtPo108	-0.0553358	0.124768	-0.11591	-0.0326139	-0.00518582
SwtPo109	-0.113592	-0.198859	-0.0358127	-0.0419051	-0.0536594
SwtPo110	-0.0349232	0.128668	0.0179355	-0.0483935	-0.00230743
SwtPo111	0.0548239	0.00662143	0.0474817	0.00904265	0.0466131
SwtPo112	0.211002	-0.0742927	-0.0431474	-0.0157929	-0.0217941
SwtPo113	0.0193989	0.0297391	0.0436073	0.00896043	-0.00214513
SwtPo114	0.0990386	-0.0368124	-0.0196935	0.0680719	0.120389
SwtPo115	0.0869506	0.0317257	0.118503	-0.0466177	-0.0301947
SwtPo116	0.0858708	0.0270574	0.111207	-0.0452325	-0.027736
SwtPo117	-0.0486837	0.12109	-0.104965	-0.0258683	-0.00668703
SwtPo118	-0.0509085	0.13541	-0.120469	-0.0196512	0.0099422
SwtPo119	-0.0484859	0.14668	0.0166561	-0.0803168	0.00532096
SwtPo120	-0.038711	0.11529	0.0245436	-0.0698931	-0.0163496
SwtPo121	-0.0407483	0.0816141	0.0628482	-0.0456962	0.00742001
SwtPo122	-0.0485952	0.13382	0.0116823	-0.0640425	-0.00706826
SwtPo123	0.190148	-0.0795448	-0.0532194	-0.0235089	-0.0150128
SwtPo124	0.0639061	-0.104428	-0.039548	0.00263664	0.0607768
SwtPo125	-0.0592296	0.0849967	-0.00891819	0.04497	-0.0276325
SwtPo126	-0.117477	-0.190964	-0.0319647	-0.0408456	-0.0530379
SwtPo127	0.0846777	0.0317301	0.110799	-0.0508789	-0.0223307
SwtPo128	0.17721	-0.0520294	-0.0106692	0.00947418	0.0119577
SwtPo129	-0.0506061	0.116574	-0.108731	-0.0117612	0.00344155
SwtPo130	-0.0564182	0.13515	-0.132295	-0.0256573	0.0118292
SwtPo131	-0.0341811	0.0939847	0.0768987	-0.0795158	-0.00678329
SwtPo132	-0.027698	0.0862038	0.0855186	-0.077588	-0.014351
SwtPo133	-0.0263296	0.0798713	0.0632025	-0.071342	-0.00166517
SwtPo134	-0.0227281	0.0908841	0.064488	-0.0644897	-0.00623774
SwtPo135	0.210831	-0.0834021	-0.0405803	-0.0261449	-0.0196767
SwtPo136	0.0895544	-0.0385484	-0.0219992	0.0638131	0.114006
SwtPo137	-0.0915362	-0.0868372	-0.00544595	0.05519	-0.0662924
SwtPo138	-0.0667661	-0.0820632	0.0642221	-0.0165977	0.0564012
SwtPo139	0.0289747	0.0296627	0.0384473	0.100582	-0.0383097
SwtPo140	0.014302	0.059955	0.0598697	0.0186158	-0.00126892
SwtPo141	-0.0458982	0.117136	-0.104032	-0.0258343	-0.00997096
SwtPo142	-0.0481925	0.136217	-0.119109	-0.0233641	0.00391317
SwtPo143	-0.0201174	0.0971002	0.0803561	-0.0667244	-0.0111488
SwtPo144	-0.0220774	0.0725699	0.0695727	-0.0758007	0.0030422
SwtPo145	-0.0267882	0.0843497	0.0865193	0.03965	-0.0451129
SwtPo146	-0.0309145	0.0829718	0.0668713	-0.0749232	-0.0182792
SwtPo147	0.145219	-0.0195848	0.0173612	0.00303948	-0.0070798
SwtPo148	0.208941	-0.0781224	-0.0445047	-0.023903	-0.020945
SwtPo149	-0.0613967	0.0983373	-0.000712512	0.0531158	-0.0207676
SwtPo150	0.113234	-0.0388517	-0.0306163	0.0219206	0.0821891
SwtPo151	0.00611122	0.0215052	0.0792293	-0.0317218	-0.0429841
SwtPo152	-0.0634794	0.129144	-0.10865	-0.0215226	-0.00596793
SwtPo153	-0.060498	0.122712	-0.122375	-0.0413477	-0.00414202
SwtPo154	-0.0180464	0.0733386	0.0944295	0.0246599	-0.0506346
SwtPo155	-0.0470947	0.0990937	0.075659	-0.0660473	-0.0166355
SwtPo156	-0.0257355	0.0871829	0.0739196	-0.0841165	-0.00381757
SwtPo157	-0.0373471	0.130098	0.0197237	-0.0747044	-0.0028908
SwtPo158	-0.114955	-0.186378	-0.0411977	-0.0355141	-0.0525562
SwtPo159	-0.0520015	0.015301	-0.0336406	0.0336769	-0.103982
SwtPo160	-0.0592589	0.0930587	-0.0170478	0.0449793	-0.0286215
SwtPo161	-0.0134246	0.0602819	0.0336793	-0.0134589	-0.00673688
SwtPo162	0.00476376	0.0549771	0.0719502	0.0208563	-0.000525707
SwtPo163	-0.0442591	0.0826845	-0.0729511	-0.00508281	0.0270451
SwtPo164	-0.0437057	0.124114	-0.123657	-0.0292628	-0.00110895
SwtPo165	-0.0368146	0.0871031	0.0733764	-0.0685925	-0.0183707
SwtPo166	-0.0303075	0.0875644	0.0765819	-0.0715023	0.00717802
SwtPo167	-0.0166459	0.0852386	0.0735553	-0.0777311	-0.0101578
SwtPo168	-0.10624	-0.167862	-0.0366209	-0.0357066	-0.0484917
SwtPo169	0.000809164	-0.0369775	0.0528921	-0.0167123	0.0307004
SwtPo170	-0.0558796	0.126004	-0.116626	-0.0231802	0.00215177
SwtPo171	-0.118021	-0.189204	-0.036915	-0.0409	-0.0571687
SwtPo172	0.0329606	0.0546945	0.100211	-0.0499679	-0.0628791
SwtPo173	-0.0420259	0.109247	-0.108247	-0.0228805	0.00872512
SwtPo174	-0.0361098	0.115344	-0.128109	-0.0400828	0.0104104
SwtPo175	-0.0307236	0.0983547	0.08365	-0.0649761	-0.0100085
SwtPo176	-0.0306022	0.0883038	0.072123	-0.0688095	-0.0132074
SwtPo177	-0.0312287	0.0810003	0.0810325	-0.0817904	-0.00440148
SwtPo178	-0.0227033	0.062416	0.074166	0.032114	-0.0550691
SwtPo179	0.130346	-0.0218433	0.0233821	0.00867197	-0.0090084
SwtPo180	0.0731602	0.0298713	0.0960569	-0.0358445	-0.0261764
SwtPo181	0.128893	-0.0254462	0.0468179	-0.0102501	-0.00652166
SwtPo182	0.178772	-0.0521201	-0.0133842	0.0167885	0.0063997
SwtPo183	0.0812892	-0.0196766	0.00556529	0.0545499	0.0936331
SwtPo184	0.0694714	-0.12717	-0.0382547	-0.0166986	0.0690462
SwtPo185	-0.0529016	0.0205217	-0.0423642	0.0371938	-0.121408
SwtPo186	0.0851593	0.029392	0.108465	-0.0503719	-0.0318553
SwtPo187	0.0952837	0.0307964	0.123237	-0.0564284	-0.0306727
SwtPo188	0.224421	-0.0822912	-0.0471295	-0.0239589	-0.0253063
SwtPo189	-0.183326	-0.152986	0.059267	0.00842192	0.0668684
SwtPo190	-0.118078	-0.202699	-0.0348962	-0.0442037	-0.0556008
SwtPo191	0.218043	-0.0824532	-0.0422361	-0.019946	-0.0187909
SwtPo192	-0.180592	-0.154938	0.0604066	0.00832456	0.0655722
SwtPo193	0.0862784	-0.0326773	-0.0129482	0.0419089	0.0891852
SwtPo194	0.174784	-0.0544814	-0.016061	0.0134351	0.0033075
SwtPo195	0.156826	-0.0155553	0.0249613	0.000676772	-0.00833211
SwtPo196	-0.0295231	0.0129455	0.0216973	0.0714249	0.16032
SwtPo197	0.098226	-0.0344795	-0.0152812	0.0682066	0.118536
SwtPo198	0.18735	-0.0557774	-0.0105531	0.0131106	0.00268959
SwtPo199	-0.117484	-0.198124	-0.0329187	-0.0464435	-0.0554033
SwtPo200	-0.120792	-0.205211	-0.0369136	-0.0448878	-0.0551892
SwtPo201	-0.0341064	0.0179139	0.0284947	0.069937	0.166156
SwtPo202	-0.18256	-0.153644	0.0648886	0.00781658	0.0610766
SwtPo203	-0.116768	-0.196196	-0.0390203	-0.0446616	-0.0585721
SwtPo204	0.103654	-0.03456	-0.0113801	0.0625151	0.117644
SwtPo205	0.219124	-0.0833339	-0.0490383	-0.0220097	-0.0233779
SwtPo206	0.0889449	0.0326495	0.117934	-0.0497999	-0.0300958
SwtPo207	0.0669539	-0.12547	-0.0373437	-0.0136548	0.0657816
SwtPo208	-0.174379	-0.140608	0.0555954	0.00647635	0.0640983
SwtPo209	0.105786	-0.0361734	-0.0165988	0.0636137	0.119187
SwtPo210	0.18252	-0.0514817	-0.0135563	0.014731	0.00587608
SwtPo211	-0.187651	-0.151351	0.060036	0.0092753	0.0608656
SwtPo212	0.086168	-0.0571458	-0.0178746	0.0565248	0.112238
SwtPo213	0.0728599	-0.127511	-0.038036	-0.0160759	0.0700856
SwtPo214	0.226097	-0.0833818	-0.0458216	-0.0212098	-0.0183432
SwtPo215	0.0505152	0.0275235	0.0729118	-0.0200018	0.0318429
SwtPo216	-0.177429	-0.154262	0.0580348	0.00983284	0.0589824
SwtPo217	0.227588	-0.0802935	-0.0420323	-0.0215716	-0.0211302
SwtPo218	0.190186	-0.054337	-0.00836423	0.0146108	0.0100536
SwtPo219	0.21335	-0.0828073	-0.0476686	-0.0218287	-0.0157895
SwtPo220	-0.182876	-0.154032	0.0652176	0.00916637	0.0643594
SwtPo221	-0.0291705	0.0180326	0.0221385	0.0709624	0.160035
SwtPo222	0.189312	-0.0552194	-0.00712615	0.0135485	0.00367805
SwtPo223	-0.184641	-0.15223	0.0604821	0.00678974	0.0640646
SwtPo224	-0.122051	-0.209481	-0.0387407	-0.0455837	-0.0580001
SwtPo225	0.231697	-0.0839455	-0.04677	-0.0230855	-0.0220891
SwtPo226	-0.0270214	0.0186565	0.0232685	0.0670097	0.163399
SwtPo227	-0.179153	-0.144662	0.0582534	0.00851994	0.0600668
SwtPo228	-0.114599	-0.198245	-0.0347012	-0.0393585	-0.0560897
SwtPo229	0.0508349	0.0242912	0.0785539	-0.0214362	0.0316377
SwtPo230	0.066555	-0.117565	-0.0318962	-0.00975098	0.0668453
SwtPo231	0.0597887	0.0093522	0.0451388	0.00395706	0.0493399
SwtPo232	0.21923	-0.0839579	-0.046682	-0.0205969	-0.0169355
SwtPo233	0.042271	0.0548113	0.113969	-0.0622858	-0.072572
SwtPo234	0.228401	-0.0856969	-0.0491415	-0.0202709	-0.0223122
SwtPo235	0.232399	-0.0877059	-0.047187	-0.0226651	-0.0215204
SwtPo236	-0.186115	-0.158431	0.0630561	0.00552906	0.0629011
SwtPo237	-0.183868	-0.14909	0.0658112	0.0063122	0.0635689
SwtPo238	0.0847837	-0.0201011	0.00406326	0.053834	0.0987698
SwtPo239	0.0316458	0.0510215	0.0962439	-0.0509129	-0.0595145
SwtPo240	0.0698664	-0.121556	-0.038713	-0.00714788	0.0671528
SwtPo241	0.068494	-0.122456	-0.0407148	-0.0075969	0.0682202
SwtPo242	-0.023491	0.010637	0.0157014	0.0574863	0.136582
SwtPo243	-0.181937	-0.151221	0.0587646	0.00452652	0.0634099
SwtPo244	0.0960232	0.029893	0.127351	-0.0580849	-0.0281955
SwtPo245	0.101591	-0.0347193	-0.0172277	0.0668912	0.117851
SwtPo246	0.0527956	0.0245763	0.077789	-0.0224063	0.0286076
SwtPo247	0.0396023	0.0436282	0.092919	0.0131654	-0.0249056
SwtPo248	-0.184587	-0.154333	0.0595942	0.00651436	0.063328
SwtPo249	0.0928322	0.0308347	0.122227	-0.0467559	-0.0327359
SwtPo250	0.0391277	0.0571543	0.104177	-0.061083	-0.071466
SwtPo251	-0.181639	-0.150772	0.0600414	0.004984	0.0618289
SwtPo252	0.104074	-0.0385954	-0.0170656	0.0684473	0.119343
SwtPo253	0.20808	-0.0758283	-0.0496241	-0.0214039	-0.0249851
SwtPo254	0.226906	-0.0872983	-0.0504924	-0.0203264	-0.020741
SwtPo255	0.0993288	0.0318479	0.124194	-0.0543858	-0.0278287
SwtPo256	0.116548	-0.0403368	-0.0335447	0.0134983	0.086036
SwtPo257	0.122741	-0.0431264	-0.0352118	0.0847126	-0.0442303
SwtPo258	0.232022	-0.0843793	-0.0449487	-0.0229548	-0.0204442
SwtPo259	0.222551	-0.0833014	-0.0481301	-0.0171868	-0.0224488
SwtPo260	0.0367655	0.0553107	0.109161	-0.0592315	-0.0711045
SwtPo261	0.0824413	-0.0229095	0.00907163	0.0529331	0.0983012
SwtPo262	-0.0469352	0.0184515	-0.0394035	0.0332952	-0.120623
SwtPo263	0.223441	-0.0826699	-0.0480261	-0.0204307	-0.0203695
SwtPo264	0.220616	-0.0836675	-0.0516163	-0.0273326	-0.018031
SwtPo265	0.0942566	0.0266553	0.126649	-0.0554883	-0.0303057
SwtPo266	-0.120317	-0.208189	-0.0370658	-0.0458223	-0.0589457
SwtPo267	0.145843	-0.00161408	0.0428715	0.0040469	-0.0227791
SwtPo268	-0.121128	-0.208537	-0.0356391	-0.0482157	-0.0560334
SwtPo269	-0.0280833	0.0194124	0.0255248	0.0682116	0.161619
SwtPo270	0.212699	-0.0814159	-0.0450258	-0.0158603	-0.0199087
SwtPo271	0.0958094	0.0314014	0.127488	-0.0539357	-0.0300039
